# Supplementary material for: MicroRNA, Myostatin, and Metabolic Rate Depression: Skeletal Muscle Atrophy Resistance in Hibernating Myotis lucifugus
Source: Cells. 2024 Dec 16;13(24):2074. doi: 10.3390/cells13242074 (PMC11674624; doi:10.3390/cells13242074)
Supplement: Supplementary file 1 [file cells-13-02074-s001.zip]

Archive with 6 entries (6 files):
- Supplementary File S1 - Differential Expression.xlsx
- Supplementary File S2 - GO Biological Processes.xlsx
- Supplementary File S3 - GO Cellular Components.xlsx
- Supplementary File S4 - GO Molecular Functions.xlsx
- Supplementary File S5 - KEGG.xlsx
- Supplementary File S6 - MicroRNA Target Genes.xlsx
