# Supplementary material for: MicroRNA, Myostatin, and Metabolic Rate Depression: Skeletal Muscle Atrophy Resistance in Hibernating Myotis lucifugus
Source: Cells. 2024 Dec 16;13(24):2074. doi: 10.3390/cells13242074 (PMC11674624; doi:10.3390/cells13242074)
Supplement: Supplementary file 1 [file cells-13-02074-s001.zip › Supplementary File S1 - Differential Expression.xlsx]

## Sheet: miRNA__Fstats
MicroRNA	Log FC	Average Expression	p-value
let-7a-5p	-0.307525	9.044	0.445771
let-7b-5p	-0.203723	11.1823	0.48556
let-7c-5p	0.646286	8.6179	0.449329
let-7d-3p	-0.174355	11.3147	0.734303
let-7d-5p	0.485572	7.92826	0.366064
let-7e-5p	-0.0561098	6.13259	0.932924
let-7f-5p	0.216321	11.8923	0.461526
let-7g-5p	0.541394	11.5095	0.123799
let-7i-5p	0.447259	10.8238	0.214551
miR-1-3p	0.977405	12.2223	0.0575787
miR-101-3p	-0.132723	6.28174	0.875637
miR-10399-5p	0.643527	6.2115	0.378924
miR-103a-3p	0.820017	6.84361	0.195759
miR-103b	0.820017	6.84361	0.195759
miR-10527-5p	-0.225437	6.9418	0.763098
miR-106b-3p	-0.403853	8.14196	0.476447
miR-107	0.820017	6.84361	0.195759
miR-10a-5p	-1.26321	8.47671	0.0619007
miR-10b-5p	0.154624	11.5071	0.615241
miR-1193	-0.718901	10.0942	0.381613
miR-122-5p	0.672791	7.38812	0.380344
miR-122b-3p	0.0914702	6.12683	0.887752
miR-125a-5p	-0.878312	10.9341	0.00773553
miR-125b-5p	-0.706766	12.5989	0.0700034
miR-126-3p	-0.404021	9.29049	0.444644
miR-126-5p	1.08446	6.75072	0.138548
miR-1260b	-0.429707	15.3834	0.0850065
miR-127-3p	-0.626043	7.59128	0.511438
miR-1271-5p	0.380964	6.79117	0.688332
miR-128-1-5p	-0.0915277	6.87555	0.917541
miR-128-3p	0.190641	9.33202	0.761239
miR-1301-3p	-1.62195	10.903	0.000394102
miR-1307-5p	0.432155	6.03873	0.427508
miR-132-5p	0.672798	6.2683	0.355293
miR-133a-3p	0.528993	9.22915	0.338621
miR-133a-5p	0.404551	8.06803	0.51406
miR-133b	0.496044	9.6187	0.385419
miR-1343-3p	-0.316311	11.464	0.311987
miR-139-5p	-0.3699	7.20701	0.545309
miR-140-3p	0.84723	6.75839	0.352539
miR-143-3p	0.330831	13.3004	0.116071
miR-145-3p	0.273816	7.03255	0.731405
miR-145-5p	-0.4225	7.45571	0.505081
miR-146a-5p	-0.156872	8.25762	0.778549
miR-148a-3p	0.621898	6.50406	0.326098
miR-149-5p	0.171466	7.95937	0.785451
miR-151a-3p	0.478802	7.83307	0.49361
miR-152-3p	0.429267	6.92956	0.61072
miR-15b-5p	-0.76928	6.27542	0.216391
miR-181a-5p	-0.262026	8.86569	0.671956
miR-181b-5p	-0.028062	7.16133	0.973198
miR-181c-5p	-0.311952	6.03873	0.568317
miR-181d-5p	-0.0895116	11.1173	0.755193
miR-186-5p	0.209877	10.4819	0.560308
miR-18a-3p	-0.801194	10.0499	0.214072
miR-191-5p	0.161904	8.38852	0.703661
miR-1911-5p	0.980565	6.44165	0.182764
miR-192-5p	1.03362	6.0635	0.0446239
miR-193a-5p	-0.98671	6.60298	0.182803
miR-196b-5p	1.08455	6.54684	0.160994
miR-199a-3p	-0.278203	9.92696	0.707321
miR-199b-3p	-0.278203	9.92696	0.707321
miR-199b-5p	0.692559	6.32217	0.371724
miR-206	0.51245	9.41998	0.440484
miR-21-5p	-1.50808	7.75989	0.0488672
miR-214-3p	-0.335332	6.98926	0.719725
miR-214-5p	0.261514	6.03873	0.640636
miR-22-3p	0.0836203	11.3938	0.804797
miR-221-3p	-1.31719	6.10207	0.0150793
miR-23a-3p	0.389889	9.31139	0.386692
miR-23b-3p	0.43927	8.64133	0.317488
miR-24-3p	-0.923624	7.76897	0.257052
miR-25-3p	0.675867	8.23925	0.162797
miR-26a-5p	0.0900055	9.83011	0.812955
miR-26b-5p	0.0794384	6.1516	0.904155
miR-27a-3p	0.0144482	10.521	0.97337
miR-27b-3p	0.753818	12.4737	0.0278067
miR-29a-3p	-0.0183087	9.68603	0.975681
miR-29b-3p	0.484224	6.46077	0.524761
miR-3059-5p	-2.06298	6.44252	0.00842853
miR-3065-5p	-1.01523	7.90396	0.42418
miR-3074-5p	-0.695182	6.19016	0.309658
miR-30a-3p	0.0210225	16.5542	0.661124
miR-30a-5p	0.308686	10.438	0.434365
miR-30b-3p	0.0297034	11.8616	0.91911
miR-30b-5p	0.779883	7.5408	0.263969
miR-30c-1-3p	0.20734	11.5619	0.651033
miR-30c-2-3p	-0.0778975	13.6813	0.561206
miR-30c-5p	0.697891	10.0345	0.154944
miR-30d-3p	0.300306	6.72503	0.641677
miR-30d-5p	0.321782	12.0106	0.255672
miR-30e-3p	0.0785609	16.3256	0.450746
miR-30e-5p	0.703322	9.81294	0.191393
miR-3120-3p	0.261514	6.03873	0.640636
miR-3120-5p	-0.720646	6.1516	0.256525
miR-3184-3p	-0.0988131	7.95726	0.908854
miR-3184-5p	-0.158082	6.3769	0.831581
miR-32-3p	0.120103	6.86514	0.872853
miR-338-3p	-0.942403	7.85718	0.452207
miR-338-5p	0.417549	6.03873	0.442842
miR-3529-3p	-0.111647	6.36119	0.864984
miR-361-3p	-0.874387	6.75194	0.266687
miR-361-5p	0.217522	6.0635	0.706536
miR-365a-3p	0.0247844	7.60987	0.973091
miR-365b-3p	0.0247844	7.60987	0.973091
miR-378a-3p	-0.0796813	11.8973	0.73481
miR-378a-5p	-0.772763	6.67459	0.301684
miR-378c	0.600198	15.4819	0.00305004
miR-378d	0.741432	8.50669	0.214281
miR-378e	-0.533408	6.03873	0.337155
miR-379-5p	-0.154527	7.07325	0.854539
miR-381-3p	0.47785	7.30223	0.43333
miR-422a	0.0624946	6.41881	0.931837
miR-423-3p	-0.158082	6.3769	0.831581
miR-423-5p	-0.0988131	7.95726	0.908854
miR-432-5p	0.205346	6.03873	0.715134
miR-4454	0.29889	6.4359	0.694367
miR-4485-3p	-1.10839	9.4769	0.0441619
miR-451a	0.490283	10.5356	0.322979
miR-455-5p	-0.100211	7.03488	0.926593
miR-483-3p	-0.590542	6.2974	0.467035
miR-486-3p	0.516001	7.33134	0.417432
miR-486-5p	-0.361054	12.2729	0.191237
miR-493-3p	-0.695182	6.19016	0.309658
miR-493-5p	0.368334	9.74338	0.594838
miR-504-5p	-0.190425	12.4663	0.527089
miR-6529-5p	-0.273426	15.3819	0.179719
miR-663b	1.03362	6.0635	0.0446239
miR-6715a-3p	0.860393	7.11379	0.239899
miR-6765-3p	0.272723	6.0635	0.63536
miR-7-5p	-0.111647	6.36119	0.864984
miR-744-5p	-0.715637	7.00435	0.275364
miR-7704	-0.662971	9.50667	0.21592
miR-92b-3p	0.175939	6.99645	0.803533
miR-93-3p	0.411891	6.89931	0.562888
miR-93-5p	1.54703	9.99235	0.00211174
miR-935	-0.0437475	10.2069	0.939394
miR-95-3p	3.55271e-15	19.015	1
miR-98-5p	0.680458	7.10867	0.349191
miR-9985	0.816435	6.93248	0.247905
miR-99a-5p	-0.339118	11.9833	0.291433
miR-99b-5p	-0.730245	8.43891	0.164265
