# Supplementary material for: MicroRNA, Myostatin, and Metabolic Rate Depression: Skeletal Muscle Atrophy Resistance in Hibernating Myotis lucifugus
Source: Cells. 2024 Dec 16;13(24):2074. doi: 10.3390/cells13242074 (PMC11674624; doi:10.3390/cells13242074)
Supplement: Supplementary file 1 [file cells-13-02074-s001.zip › Supplementary File S2 - GO Biological Processes.xlsx]

## Sheet: miRNA_go_biological_processes
GO Term	Genes Tested	Model Coefficient	FDR-adjusted p-value
CELL CYCLE	1274	-0.118139	8.5e-34
CELL CYCLE PROCESS	1048	-0.123928	3.21e-32
MITOTIC CELL CYCLE	758	-0.13756	4.04e-31
PROTEIN MODIFICATION BY SMALL PROTEIN CONJUGATION OR REMOVAL	824	-0.124326	1.62e-26
CHROMOSOME ORGANIZATION	957	-0.109888	1.17e-22
CELLULAR RESPONSE TO STRESS	1515	-0.0899589	1.75e-21
REGULATION OF CELL CYCLE	917	-0.104424	1.87e-19
CHROMATIN MODIFICATION	519	-0.125042	1.98e-17
PROTEIN CATABOLIC PROCESS	542	-0.120277	1.04e-16
PROTEIN UBIQUITINATION	609	-0.114044	1.61e-16
CHROMATIN ORGANIZATION	626	-0.110744	1.01e-15
CELL CYCLE PHASE TRANSITION	253	-0.153971	5.69e-15
REGULATION OF TRANSCRIPTION FROM RNA POLYMERASE II PROMOTER	1699	-0.0725643	8.42e-15
CELLULAR RESPONSE TO DNA DAMAGE STIMULUS	699	-0.102121	1.53e-14
MACROMOLECULE CATABOLIC PROCESS	876	-0.0932214	1.59e-14
PEPTIDYL AMINO ACID MODIFICATION	800	-0.0961771	2.42e-14
NEGATIVE REGULATION OF GENE EXPRESSION	1419	-0.0764314	2.69e-14
NEGATIVE REGULATION OF NITROGEN COMPOUND METABOLIC PROCESS	1438	-0.0728482	5.29e-13
ESTABLISHMENT OF LOCALIZATION IN CELL	1618	-0.0694621	5.29e-13
PROTEIN LOCALIZATION	1733	-0.0671167	8.48e-13
PEPTIDYL LYSINE MODIFICATION	302	-0.134132	1.37e-12
MITOTIC NUCLEAR DIVISION	355	-0.125489	1.4e-12
COVALENT CHROMATIN MODIFICATION	329	-0.129501	1.71e-12
NEGATIVE REGULATION OF CELL CYCLE	419	-0.116943	2.02e-12
PROTEIN COMPLEX SUBUNIT ORGANIZATION	1453	-0.0696271	5.15e-12
REGULATION OF CELL CYCLE PROCESS	540	-0.102849	8.93e-12
REGULATION OF MITOTIC CELL CYCLE	463	-0.107997	2.06e-11
DNA METABOLIC PROCESS	722	-0.0901251	2.06e-11
INTRACELLULAR SIGNAL TRANSDUCTION	1505	-0.0667943	2.66e-11
PROTEIN UBIQUITINATION INVOLVED IN UBIQUITIN DEPENDENT PROTEIN CATABOLIC PROCESS	132	-0.175296	2.88e-11
PROTEASOMAL PROTEIN CATABOLIC PROCESS	265	-0.134005	3.17e-11
MACROMOLECULAR COMPLEX ASSEMBLY	1335	-0.069583	3.31e-11
REGULATION OF ORGANELLE ORGANIZATION	1126	-0.0736588	6.7e-11
CELLULAR MACROMOLECULE LOCALIZATION	1190	-0.0719544	6.9e-11
REGULATION OF CATABOLIC PROCESS	716	-0.0883458	7.27e-11
REGULATION OF CELLULAR RESPONSE TO STRESS	678	-0.0903013	8.09e-11
CELL DIVISION	451	-0.105962	9.63e-11
CELL CYCLE G1 S PHASE TRANSITION	110	-0.18277	1.24e-10
POSITIVE REGULATION OF GENE EXPRESSION	1669	-0.0620526	1.25e-10
ESTABLISHMENT OF PROTEIN LOCALIZATION	1366	-0.0663997	2.26e-10
PROTEIN POLYUBIQUITINATION	240	-0.133924	2.26e-10
G PROTEIN COUPLED RECEPTOR SIGNALING PATHWAY	702	0.112747	2.73e-10
PEPTIDYL SERINE MODIFICATION	142	-0.165644	2.95e-10
SENSORY PERCEPTION OF CHEMICAL STIMULUS	135	0.263066	4.58e-10
SENSORY PERCEPTION	499	0.133194	7.15e-10
ORGANELLE FISSION	471	-0.098533	1.77e-09
ENDOMEMBRANE SYSTEM ORGANIZATION	453	-0.0998287	1.91e-09
REGULATION OF CELL CYCLE PHASE TRANSITION	315	-0.114572	3.3e-09
NEGATIVE REGULATION OF TRANSCRIPTION FROM RNA POLYMERASE II PROMOTER	707	-0.0817411	4.97e-09
TRANSCRIPTION FROM RNA POLYMERASE II PROMOTER	697	-0.0815796	6.8e-09
CELLULAR RESPONSE TO ENDOGENOUS STIMULUS	960	-0.0713937	6.83e-09
DNA REPAIR	466	-0.095792	7.55e-09
RESPONSE TO ENDOPLASMIC RETICULUM STRESS	224	-0.128712	1.14e-08
SISTER CHROMATID SEGREGATION	171	-0.142263	1.27e-08
POSITIVE REGULATION OF CATABOLIC PROCESS	385	-0.102501	1.48e-08
POSITIVE REGULATION OF BIOSYNTHETIC PROCESS	1724	-0.0550519	1.64e-08
PROTEIN COMPLEX BIOGENESIS	1080	-0.0663913	1.72e-08
REGULATION OF PROTEIN MODIFICATION PROCESS	1617	-0.0563517	1.74e-08
NEGATIVE REGULATION OF CELLULAR AMIDE METABOLIC PROCESS	128	-0.158544	1.91e-08
CELL CYCLE G2 M PHASE TRANSITION	138	-0.150562	3.97e-08
VESICLE ORGANIZATION	265	-0.115402	5.74e-08
PROTEIN DEPHOSPHORYLATION	182	-0.134023	6.39e-08
NUCLEAR TRANSPORT	344	-0.103694	7.05e-08
DNA REPLICATION	205	-0.125651	1.13e-07
INTRACELLULAR PROTEIN TRANSPORT	755	-0.0735464	1.16e-07
NEGATIVE REGULATION OF CELL CYCLE PROCESS	208	-0.124699	1.51e-07
NEGATIVE REGULATION OF MITOTIC CELL CYCLE	196	-0.127419	1.67e-07
NEGATIVE REGULATION OF PROTEIN METABOLIC PROCESS	1040	-0.0635627	1.76e-07
POSTTRANSCRIPTIONAL REGULATION OF GENE EXPRESSION	437	-0.0908473	2.37e-07
NUCLEUS ORGANIZATION	130	-0.147773	3.12e-07
PROTEIN SUMOYLATION	113	-0.155188	4.05e-07
CHROMOSOME SEGREGATION	260	-0.110607	4.27e-07
REGULATION OF CELLULAR AMIDE METABOLIC PROCESS	345	-0.0986049	4.43e-07
ORGANELLE LOCALIZATION	398	-0.0918276	5.67e-07
WNT SIGNALING PATHWAY	340	-0.0978384	6.65e-07
ER NUCLEUS SIGNALING PATHWAY	34	-0.233237	6.65e-07
CELL CYCLE CHECKPOINT	191	-0.124012	6.65e-07
INTERSPECIES INTERACTION BETWEEN ORGANISMS	647	-0.0743374	8.24e-07
VESICLE MEDIATED TRANSPORT	1146	-0.0581347	9.22e-07
NEGATIVE REGULATION OF INTRACELLULAR SIGNAL TRANSDUCTION	424	-0.0882658	9.22e-07
NUCLEAR CHROMOSOME SEGREGATION	216	-0.116413	1e-06
CELLULAR CATABOLIC PROCESS	1245	-0.0557468	1.13e-06
REGULATION OF CELLULAR COMPONENT SIZE	319	-0.0989131	1.13e-06
DNA INTEGRITY CHECKPOINT	144	-0.136773	1.13e-06
SISTER CHROMATID COHESION	107	-0.153632	1.21e-06
IN UTERO EMBRYONIC DEVELOPMENT	306	-0.100201	1.25e-06
CELLULAR RESPONSE TO OXYGEN LEVELS	141	-0.137731	1.44e-06
CYTOSKELETON ORGANIZATION	791	-0.0666164	1.68e-06
MITOTIC DNA INTEGRITY CHECKPOINT	100	-0.156712	1.8e-06
NEGATIVE REGULATION OF TRANSFORMING GROWTH FACTOR BETA RECEPTOR SIGNALING PATHWAY	64	-0.185606	1.87e-06
REGULATION OF DNA METABOLIC PROCESS	326	-0.0964046	1.87e-06
POSITIVE REGULATION OF MRNA 3 END PROCESSING	17	-0.29874	2.41e-06
PROTEIN PHOSPHORYLATION	906	-0.0620971	2.45e-06
PHOSPHATE CONTAINING COMPOUND METABOLIC PROCESS	1885	-0.0458412	2.47e-06
MITOTIC CELL CYCLE CHECKPOINT	138	-0.136297	2.51e-06
NEGATIVE REGULATION OF CELL COMMUNICATION	1129	-0.0564824	2.51e-06
NEGATIVE REGULATION OF CELL CYCLE PHASE TRANSITION	143	-0.133247	3.1e-06
REGULATION OF PROTEIN CATABOLIC PROCESS	388	-0.0876315	3.63e-06
SINGLE ORGANISM CELLULAR LOCALIZATION	861	-0.0625166	3.63e-06
VACUOLAR TRANSPORT	246	-0.10596	3.96e-06
CELLULAR RESPONSE TO HORMONE STIMULUS	521	-0.0771344	4.11e-06
REGULATION OF PHOSPHOPROTEIN PHOSPHATASE ACTIVITY	56	-0.189228	5.17e-06
GOLGI RIBBON FORMATION	11	-0.289933	5.3e-06
NEGATIVE REGULATION OF TRANSMEMBRANE RECEPTOR PROTEIN SERINE THREONINE KINASE SIGNALING PATHWAY	99	-0.152095	5.6e-06
MEMBRANE ORGANIZATION	842	-0.0620357	5.84e-06
PHOSPHORYLATION	1176	-0.0536197	6.87e-06
POSITIVE REGULATION OF CELL CYCLE PROCESS	239	-0.104815	7.44e-06
POSITIVE REGULATION OF CELL CYCLE	321	-0.0926905	7.44e-06
G1 DNA DAMAGE CHECKPOINT	73	-0.169128	7.7e-06
REGULATION OF RESPONSE TO STRESS	1399	-0.0492633	9.52e-06
GOLGI VESICLE TRANSPORT	312	-0.0929851	9.58e-06
NEGATIVE REGULATION OF PROTEIN MODIFICATION PROCESS	601	-0.0700694	1.08e-05
MICROTUBULE CYTOSKELETON ORGANIZATION	329	-0.0898626	1.33e-05
RESPONSE TO TOPOLOGICALLY INCORRECT PROTEIN	160	-0.121496	1.33e-05
DEPHOSPHORYLATION	270	-0.0972952	1.46e-05
POSTTRANSCRIPTIONAL GENE SILENCING	42	-0.205556	1.46e-05
REGULATION OF CHROMOSOME ORGANIZATION	270	-0.0969178	1.84e-05
VESICLE CYTOSKELETAL TRAFFICKING	39	-0.204219	1.87e-05
POSITIVE REGULATION OF CELLULAR PROTEIN CATABOLIC PROCESS	189	-0.111773	1.93e-05
NEGATIVE REGULATION OF CELL CYCLE G1 S PHASE TRANSITION	96	-0.146639	2.13e-05
PROTEIN MONOUBIQUITINATION	51	-0.186414	2.57e-05
PEPTIDYL THREONINE MODIFICATION	46	-0.196931	2.65e-05
WNT SIGNALING PATHWAY CALCIUM MODULATING PATHWAY	38	-0.205142	2.81e-05
REGULATION OF PROTEIN STABILITY	212	-0.10511	2.81e-05
NEUROLOGICAL SYSTEM PROCESS	781	0.0720608	2.91e-05
NUCLEAR ENVELOPE ORGANIZATION	81	-0.155013	2.91e-05
REGULATION OF CELL SIZE	166	-0.115904	2.98e-05
POSITIVE REGULATION OF TRANSCRIPTION FROM RNA POLYMERASE II PROMOTER	970	-0.0547175	3.22e-05
CELLULAR MACROMOLECULAR COMPLEX ASSEMBLY	691	-0.063041	3.41e-05
RESPONSE TO ABIOTIC STIMULUS	973	-0.0543872	3.61e-05
DETECTION OF STIMULUS	272	0.12635	3.61e-05
ORGANELLE ASSEMBLY	465	-0.0740953	4.32e-05
REGULATION OF CELLULAR PROTEIN CATABOLIC PROCESS	271	-0.0930715	4.36e-05
REGULATION OF TRANSCRIPTION INVOLVED IN G1 S TRANSITION OF MITOTIC CELL CYCLE	27	-0.223815	4.42e-05
REGULATION OF RESPONSE TO DNA DAMAGE STIMULUS	143	-0.120971	4.45e-05
NLS BEARING PROTEIN IMPORT INTO NUCLEUS	22	-0.243514	4.66e-05
REGULATION OF PROTEASOMAL UBIQUITIN DEPENDENT PROTEIN CATABOLIC PROCESS	148	-0.119254	4.8e-05
RESPONSE TO ENDOGENOUS STIMULUS	1371	-0.0463765	4.96e-05
CELLULAR RESPONSE TO NITROGEN COMPOUND	486	-0.0719424	5.46e-05
NEGATIVE REGULATION OF ENDOPLASMIC RETICULUM UNFOLDED PROTEIN RESPONSE	11	-0.319732	5.67e-05
NEGATIVE REGULATION OF ORGANELLE ORGANIZATION	373	-0.080089	6.33e-05
CELLULAR RESPONSE TO INSULIN STIMULUS	142	-0.119143	6.7e-05
MITOTIC SISTER CHROMATID SEGREGATION	90	-0.142766	7.03e-05
IMMUNE RESPONSE	943	0.0620455	7.89e-05
VACUOLE ORGANIZATION	162	-0.112037	8.5e-05
REGULATION OF PROTEASOMAL PROTEIN CATABOLIC PROCESS	181	-0.107065	8.78e-05
GOLGI ORGANIZATION	84	-0.145185	9.3e-05
POSITIVE REGULATION OF PROTEIN CATABOLIC PROCESS	258	-0.0921669	9.34e-05
BIOLOGICAL ADHESION	955	0.0610746	9.34e-05
MRNA METABOLIC PROCESS	593	-0.0643235	9.64e-05
REPRODUCTIVE SYSTEM DEVELOPMENT	379	-0.078043	9.75e-05
SIGNAL TRANSDUCTION IN RESPONSE TO DNA DAMAGE	96	-0.138173	0.000101694
RESPONSE TO RADIATION	386	-0.0770741	0.000112336
REGULATION OF CIRCADIAN RHYTHM	90	-0.141951	0.000117934
MULTICELLULAR ORGANISM GROWTH	74	-0.15316	0.000119027
REGULATION OF MICROTUBULE POLYMERIZATION OR DEPOLYMERIZATION	171	-0.107968	0.000119027
REGULATION OF CELL CYCLE G1 S PHASE TRANSITION	145	-0.115719	0.00012088
REGULATION OF CYTOSKELETON ORGANIZATION	477	-0.0696425	0.000133916
NEGATIVE REGULATION OF RESPONSE TO ENDOPLASMIC RETICULUM STRESS	39	-0.191249	0.000145437
POSITIVE REGULATION OF CELLULAR COMPONENT ORGANIZATION	1111	-0.048161	0.000145676
IRE1 MEDIATED UNFOLDED PROTEIN RESPONSE	56	-0.169141	0.000147567
POSITIVE REGULATION OF MOLECULAR FUNCTION	1685	-0.0403598	0.000151151
MEMBRANE BUDDING	112	-0.126671	0.00015138
DEFENSE RESPONSE	1063	0.0560613	0.000156193
REGULATION OF EARLY ENDOSOME TO LATE ENDOSOME TRANSPORT	16	-0.258589	0.000160968
EMBRYO DEVELOPMENT	861	-0.0532791	0.000170008
CELL CELL ADHESION VIA PLASMA MEMBRANE ADHESION MOLECULES	177	0.147771	0.000177587
REGULATION OF MICROTUBULE BASED PROCESS	232	-0.0931947	0.000181406
NEGATIVE REGULATION OF MAPK CASCADE	143	-0.114022	0.00018467
REGULATION OF INTRACELLULAR SIGNAL TRANSDUCTION	1574	-0.0409687	0.000191811
CELLULAR RESPONSE TO ORGANIC SUBSTANCE	1749	-0.0392242	0.000191811
POSITIVE REGULATION OF AUTOPHAGY	73	-0.150415	0.000191811
REGULATION OF PHOSPHORUS METABOLIC PROCESS	1514	-0.0416047	0.000192847
ENTRAINMENT OF CIRCADIAN CLOCK	23	-0.233546	0.000214731
CHROMOSOME LOCALIZATION	60	-0.157707	0.000214899
REGULATION OF CELL DIVISION	262	-0.0876123	0.000214899
CELLULAR RESPONSE TO GLUCOSE STARVATION	31	-0.202471	0.000219701
POSITIVE REGULATION OF CELL CYCLE ARREST	84	-0.140828	0.000222198
NEGATIVE REGULATION OF CELLULAR RESPONSE TO GROWTH FACTOR STIMULUS	117	-0.123381	0.000224288
REGULATION OF AUTOPHAGY	244	-0.0903076	0.00022706
NEGATIVE REGULATION OF PHOSPHORYLATION	410	-0.0722078	0.00022706
REGULATION OF VIRAL INDUCED CYTOPLASMIC PATTERN RECOGNITION RECEPTOR SIGNALING PATHWAY	14	-0.269564	0.000236455
REGULATION OF MRNA 3 END PROCESSING	28	-0.216784	0.000241492
PROTEIN MODIFICATION BY SMALL PROTEIN REMOVAL	107	-0.126106	0.000245439
REGULATION OF MRNA METABOLIC PROCESS	117	-0.122058	0.000254258
MRNA PROCESSING	417	-0.0711317	0.000254258
REGULATION OF NUCLEAR TRANSCRIBED MRNA POLY A TAIL SHORTENING	11	-0.318621	0.000254258
REGULATION OF CELL CYCLE ARREST	106	-0.127005	0.000254258
POSITIVE REGULATION OF ORGANELLE ORGANIZATION	552	-0.0630066	0.000258206
REGULATION OF CELL CYCLE G2 M PHASE TRANSITION	58	-0.16157	0.000258206
POSITIVE REGULATION OF PROTEIN METABOLIC PROCESS	1414	-0.0419556	0.000269511
REGULATION OF CHROMATIN ORGANIZATION	148	-0.110748	0.000275094
ENTRAINMENT OF CIRCADIAN CLOCK BY PHOTOPERIOD	18	-0.255662	0.000280167
INFLAMMATORY RESPONSE	408	0.089332	0.000280167
CELLULAR RESPONSE TO PEPTIDE	261	-0.0867235	0.000280167
REGULATION OF PROTEIN MODIFICATION BY SMALL PROTEIN CONJUGATION OR REMOVAL	272	-0.0850254	0.000280424
REGULATION OF PROTEIN COMPLEX DISASSEMBLY	211	-0.0945525	0.000280424
CELL CELL SIGNALING	687	0.0675575	0.000280744
REGULATION OF CELLULAR RESPONSE TO TRANSFORMING GROWTH FACTOR BETA STIMULUS	96	-0.132198	0.000291389
CELLULAR RESPONSE TO ORGANIC CYCLIC COMPOUND	451	-0.0680588	0.000312
REGULATION OF LIGASE ACTIVITY	127	-0.115961	0.00032291
PROTEIN LOCALIZATION TO ORGANELLE	538	-0.0629059	0.00032545
REGULATION OF CELLULAR PROTEIN LOCALIZATION	533	-0.0630402	0.000329858
REGULATION OF NUCLEAR DIVISION	160	-0.104792	0.000331031
POSITIVE REGULATION OF CELL SIZE	13	-0.258826	0.000334203
PROTEIN K48 LINKED UBIQUITINATION	46	-0.171101	0.000334203
RESPONSE TO UV	123	-0.118472	0.000335062
EMBRYO DEVELOPMENT ENDING IN BIRTH OR EGG HATCHING	538	-0.06267	0.000336046
CELL CYCLE ARREST	150	-0.108182	0.000341786
FC RECEPTOR SIGNALING PATHWAY	178	-0.0999517	0.000381602
POSITIVE REGULATION OF PROTEASOMAL PROTEIN CATABOLIC PROCESS	98	-0.128279	0.000394984
NEGATIVE REGULATION OF RESPONSE TO STIMULUS	1292	-0.0423703	0.000431611
REGULATION OF TRANSFERASE ACTIVITY	904	-0.0493664	0.00043211
NEGATIVE REGULATION OF TRANSFERASE ACTIVITY	336	-0.0757922	0.00043211
REGULATION OF RAS PROTEIN SIGNAL TRANSDUCTION	167	-0.102358	0.00043211
CELLULAR RESPONSE TO EXTERNAL STIMULUS	257	-0.0850892	0.000434909
PROTEIN ACYLATION	152	-0.105807	0.000458394
CELLULAR RESPONSE TO TOPOLOGICALLY INCORRECT PROTEIN	119	-0.117333	0.000467975
RETROGRADE TRANSPORT ENDOSOME TO GOLGI	71	-0.144277	0.000486076
HISTONE PHOSPHORYLATION	23	-0.222494	0.000497649
PROTEIN ACETYLATION	123	-0.114585	0.000526643
REGULATION OF DNA REPLICATION	157	-0.104184	0.000526643
TRANSFORMING GROWTH FACTOR BETA RECEPTOR SIGNALING PATHWAY	93	-0.129554	0.00056542
FC EPSILON RECEPTOR SIGNALING PATHWAY	122	-0.114324	0.000578511
CELL DEATH	960	-0.0471307	0.000614805
INNER CELL MASS CELL PROLIFERATION	11	-0.264798	0.000636157
RESPONSE TO HORMONE	843	-0.0497531	0.000640492
SMALL GTPASE MEDIATED SIGNAL TRANSDUCTION	342	-0.0736974	0.000640568
ORGANELLE TRANSPORT ALONG MICROTUBULE	59	-0.150935	0.000649455
SPINDLE LOCALIZATION	38	-0.179085	0.000651982
RESPONSE TO GROWTH FACTOR	462	-0.0645794	0.000652077
POSITIVE REGULATION OF MITOTIC CELL CYCLE	122	-0.113483	0.000675145
POSITIVE REGULATION OF CELL MORPHOGENESIS INVOLVED IN DIFFERENTIATION	160	-0.101957	0.000676955
POSITIVE REGULATION OF PROTEOLYSIS	352	-0.0724664	0.000677432
REGULATION OF CELL CYCLE CHECKPOINT	29	-0.194123	0.000686892
GROWTH	386	-0.069473	0.000710174
HEART DEVELOPMENT	452	-0.064605	0.000751083
HORMONE METABOLIC PROCESS	144	0.150902	0.000751083
POSITIVE REGULATION OF LIGASE ACTIVITY	107	-0.118983	0.000766489
OSTEOBLAST DIFFERENTIATION	124	-0.111968	0.00077068
RHYTHMIC PROCESS	277	-0.0794741	0.000819758
METAPHASE PLATE CONGRESSION	42	-0.167356	0.000842473
NUCLEAR EXPORT	143	-0.105345	0.000852705
CELL CELL ADHESION	559	0.0696979	0.000887495
MEMBRANE DISASSEMBLY	47	-0.165637	0.000932424
SINGLE ORGANISM MEMBRANE BUDDING	70	-0.138967	0.00093913
VESICLE LOCALIZATION	213	-0.0879099	0.000947485
MICROTUBULE BASED PROCESS	493	-0.0612183	0.000958918
REGULATION OF CELL DEATH	1400	-0.0388728	0.000993632
REGULATION OF CELL MORPHOGENESIS	534	-0.059003	0.00100056
PHOTOPERIODISM	22	-0.22095	0.00102841
RIBONUCLEOPROTEIN COMPLEX LOCALIZATION	115	-0.11338	0.00112962
CELLULAR PROTEIN COMPLEX LOCALIZATION	21	-0.212352	0.00113431
RESPONSE TO TRANSFORMING GROWTH FACTOR BETA	139	-0.104986	0.00116952
POST GOLGI VESICLE MEDIATED TRANSPORT	83	-0.129525	0.00117891
NEUROPEPTIDE SIGNALING PATHWAY	76	0.198884	0.00117891
REGULATION OF DNA DEPENDENT DNA REPLICATION	41	-0.168572	0.00121902
SENSORY PERCEPTION OF LIGHT STIMULUS	179	0.126082	0.00122001
SYSTEM PROCESS	1279	0.0443275	0.00123705
POSITIVE REGULATION OF MRNA PROCESSING	32	-0.191828	0.00124175
PROTEIN LOCALIZATION TO NUCLEUS	150	-0.101456	0.00125743
HOMOPHILIC CELL ADHESION VIA PLASMA MEMBRANE ADHESION MOLECULES	133	0.150682	0.00126722
DNA TEMPLATED TRANSCRIPTION ELONGATION	94	-0.121037	0.00126867
REGULATION OF MRNA CATABOLIC PROCESS	26	-0.20171	0.00128603
NEGATIVE REGULATION OF CELLULAR COMPONENT ORGANIZATION	659	-0.0528061	0.00132368
CELLULAR RESPONSE TO EXTRACELLULAR STIMULUS	184	-0.0920319	0.00132436
DNA CONFORMATION CHANGE	251	-0.07997	0.00140643
REGULATION OF UBIQUITIN PROTEIN LIGASE ACTIVITY	18	-0.224982	0.00146656
NEGATIVE REGULATION OF PHOSPHORUS METABOLIC PROCESS	525	-0.0579254	0.00146831
POSITIVE REGULATION OF T CELL PROLIFERATION	92	0.181394	0.00147938
POSITIVE REGULATION OF PROTEIN MODIFICATION BY SMALL PROTEIN CONJUGATION OR REMOVAL	189	-0.0900494	0.00150418
DEVELOPMENTAL GROWTH	317	-0.0722455	0.00150868
REGULATION OF ANATOMICAL STRUCTURE SIZE	445	-0.0620816	0.00153326
POST EMBRYONIC DEVELOPMENT	86	-0.125608	0.00154139
NEGATIVE REGULATION OF CELL DEATH	834	-0.0470876	0.00155875
RAS PROTEIN SIGNAL TRANSDUCTION	141	-0.101495	0.00161059
REGULATION OF ANOIKIS	24	-0.205155	0.00161059
HISTONE METHYLATION	80	-0.128631	0.00161421
NEGATIVE REGULATION OF HISTONE MODIFICATION	35	-0.176722	0.00172344
PROTEIN DEALKYLATION	29	-0.189501	0.00177051
REGULATION OF CELLULAR COMPONENT BIOGENESIS	728	-0.0495538	0.00177051
MICROTUBULE ORGANIZING CENTER ORGANIZATION	83	-0.125076	0.00178202
REGULATION OF PHOSPHATASE ACTIVITY	121	-0.107498	0.00189923
MRNA SPLICE SITE SELECTION	26	-0.19393	0.00191088
TRANSCRIPTION ELONGATION FROM RNA POLYMERASE II PROMOTER	79	-0.126803	0.00191088
POSITIVE REGULATION OF DNA REPLICATION	83	-0.125268	0.00191667
REGULATION OF TRANSMEMBRANE RECEPTOR PROTEIN SERINE THREONINE KINASE SIGNALING PATHWAY	199	-0.0868492	0.00191929
RESPONSE TO LIGHT STIMULUS	258	-0.0778105	0.00191929
ORGANELLE INHERITANCE	11	-0.262705	0.00195364
RESPONSE TO IONIZING RADIATION	143	-0.100058	0.00197213
HEAD DEVELOPMENT	677	-0.0505682	0.00206555
NEGATIVE REGULATION OF PROTEIN COMPLEX DISASSEMBLY	164	-0.0934858	0.00211801
PROTEIN DESTABILIZATION	32	-0.181815	0.00211826
REGULATION OF NUCLEAR TRANSCRIBED MRNA CATABOLIC PROCESS DEADENYLATION DEPENDENT DECAY	15	-0.246339	0.00213443
SENSORY PERCEPTION OF TASTE	46	0.244125	0.00213857
VESICLE COATING	73	-0.129693	0.00215158
PROTEIN STABILIZATION	127	-0.103543	0.00223838
ESTABLISHMENT OF MITOTIC SPINDLE ORIENTATION	20	-0.2097	0.00225167
RNA PROCESSING	813	-0.0463071	0.00225167
REGULATION OF PROTEIN LOCALIZATION	905	-0.0441324	0.00230697
NUCLEAR TRANSCRIBED MRNA CATABOLIC PROCESS DEADENYLATION DEPENDENT DECAY	56	-0.145094	0.00231797
POSITIVE REGULATION OF CATALYTIC ACTIVITY	1421	-0.036245	0.00238953
NEGATIVE REGULATION OF CYTOSKELETON ORGANIZATION	211	-0.0832167	0.00241744
POSITIVE REGULATION OF MRNA METABOLIC PROCESS	44	-0.16	0.00246573
NUCLEIC ACID PHOSPHODIESTER BOND HYDROLYSIS	233	-0.0791679	0.00246573
VACUOLE FUSION	24	-0.193673	0.0025138
MITOTIC SPINDLE ORGANIZATION	67	-0.133814	0.00252511
RESPONSE TO PROTOZOAN	18	0.364725	0.00256487
POSITIVE REGULATION OF SMALL GTPASE MEDIATED SIGNAL TRANSDUCTION	37	-0.167606	0.00269721
REGULATION OF CHROMOSOME SEGREGATION	83	-0.121709	0.00293819
PROTEIN ALKYLATION	112	-0.107408	0.00296396
PATHWAY RESTRICTED SMAD PROTEIN PHOSPHORYLATION	11	-0.269878	0.00299792
LYSOSOMAL TRANSPORT	69	-0.132579	0.0029999
PROTEOLYSIS	1062	-0.0403486	0.00302265
INORGANIC ION TRANSMEMBRANE TRANSPORT	517	0.065379	0.00309321
CELLULAR RESPONSE TO OXYGEN CONTAINING COMPOUND	767	-0.0464199	0.00311663
SYNAPTIC SIGNALING	379	0.076823	0.00328034
ESTABLISHMENT OF MITOTIC SPINDLE LOCALIZATION	24	-0.193049	0.00328034
REGULATION OF DOUBLE STRAND BREAK REPAIR VIA HOMOLOGOUS RECOMBINATION	18	-0.211939	0.00329021
REGULATION OF GOLGI ORGANIZATION	12	-0.257301	0.00345669
VESICLE TARGETING	75	-0.124161	0.00357335
RESPONSE TO INSULIN	194	-0.0838258	0.00365451
RESPONSE TO OXYGEN LEVELS	303	-0.0689794	0.003764
CIRCULATORY SYSTEM DEVELOPMENT	769	-0.0454625	0.00409993
CYTOSOLIC TRANSPORT	204	-0.0814896	0.00410775
CELLULAR RESPONSE TO KETONE	69	-0.128213	0.00418937
CIRCADIAN REGULATION OF GENE EXPRESSION	56	-0.138997	0.00427312
RIBONUCLEOPROTEIN COMPLEX SUBUNIT ORGANIZATION	193	-0.0831039	0.00428887
PEPTIDYL LYSINE METHYLATION	72	-0.125823	0.00439374
REGULATION OF CELL DIFFERENTIATION	1410	-0.0347024	0.00443199
REGULATION OF CELLULAR RESPONSE TO HEAT	76	-0.1244	0.00451399
RESPONSE TO ORGANIC CYCLIC COMPOUND	868	-0.042695	0.00460097
CATABOLIC PROCESS	1659	-0.0322505	0.00466937
INSULIN RECEPTOR SIGNALING PATHWAY	79	-0.119544	0.00470469
DEFENSE RESPONSE TO BACTERIUM	170	0.115327	0.00472415
DNA DEPENDENT DNA REPLICATION	99	-0.108978	0.00474971
REGULATION OF DNA TEMPLATED TRANSCRIPTION IN RESPONSE TO STRESS	66	-0.128729	0.00485911
ENDOPLASMIC RETICULUM ORGANIZATION	37	-0.163536	0.00507015
CELLULAR RESPONSE TO RADIATION	129	-0.0978038	0.00510359
INACTIVATION OF MAPK ACTIVITY	26	-0.182107	0.00513476
REGULATION OF CELL DEVELOPMENT	800	-0.0437448	0.00527112
AUTOPHAGOSOME ORGANIZATION	41	-0.154137	0.00527112
ACTIN FILAMENT BASED PROCESS	422	-0.0580278	0.00527184
REGULATION OF CELLULAR RESPONSE TO GROWTH FACTOR STIMULUS	223	-0.0767572	0.00539085
FEEDING BEHAVIOR	76	0.177304	0.00539085
POSITIVE REGULATION OF CELL CYCLE PHASE TRANSITION	67	-0.126945	0.00545517
POSITIVE REGULATION OF CHROMOSOME ORGANIZATION	147	-0.0916598	0.00551232
REGULATION OF ANATOMICAL STRUCTURE MORPHOGENESIS	986	-0.0396812	0.00559646
FATTY ACID DERIVATIVE METABOLIC PROCESS	80	0.171446	0.00559646
ER ASSOCIATED UBIQUITIN DEPENDENT PROTEIN CATABOLIC PROCESS	59	-0.133883	0.00562662
POSITIVE REGULATION OF TUMOR NECROSIS FACTOR SUPERFAMILY CYTOKINE PRODUCTION	56	0.206646	0.00577243
NON CANONICAL WNT SIGNALING PATHWAY	136	-0.0939413	0.00587046
CELLULAR RESPONSE TO OXIDATIVE STRESS	181	-0.0832673	0.00596
REGULATION OF CYTOSOLIC CALCIUM ION CONCENTRATION	189	0.105741	0.00634513
CELLULAR RESPONSE TO REACTIVE NITROGEN SPECIES	19	-0.201987	0.00634513
REGULATION OF ORGANELLE ASSEMBLY	141	-0.091763	0.00637647
NEGATIVE REGULATION OF ERK1 AND ERK2 CASCADE	51	-0.139014	0.00642966
POSITIVE REGULATION OF CELL DEATH	581	-0.0493894	0.00663336
RETINA HOMEOSTASIS	62	0.193344	0.00663336
TRANSMEMBRANE RECEPTOR PROTEIN SERINE THREONINE KINASE SIGNALING PATHWAY	183	-0.0821807	0.00668029
POSITIVE REGULATION OF DNA METABOLIC PROCESS	180	-0.0825341	0.00674835
ENZYME LINKED RECEPTOR PROTEIN SIGNALING PATHWAY	669	-0.0463187	0.00674835
DETECTION OF LIGHT STIMULUS	46	0.225444	0.00677503
PURINE NUCLEOSIDE MONOPHOSPHATE BIOSYNTHETIC PROCESS	60	0.198234	0.00677503
REGULATION OF VACUOLAR TRANSPORT	29	-0.175881	0.00682994
NEGATIVE REGULATION OF CHROMATIN MODIFICATION	43	-0.14976	0.0072978
INNATE IMMUNE RESPONSE	520	0.0601223	0.00731036
THYROID HORMONE GENERATION	12	0.375837	0.00749997
REGULATION OF HISTONE METHYLATION	54	-0.135618	0.00756693
REGULATION OF TOR SIGNALING	67	-0.124275	0.00767172
RNA SPLICING	358	-0.0603489	0.00767172
NEGATIVE REGULATION OF DNA DAMAGE RESPONSE SIGNAL TRANSDUCTION BY P53 CLASS MEDIATOR	13	-0.225433	0.00767172
DETECTION OF CHEMICAL STIMULUS INVOLVED IN SENSORY PERCEPTION OF TASTE	27	0.276575	0.00771234
RESPONSE TO PEPTIDE	382	-0.0586543	0.00781157
ALPHA AMINO ACID CATABOLIC PROCESS	90	0.155396	0.00806589
MAGNESIUM ION TRANSPORT	13	-0.230737	0.00841344
ER TO GOLGI VESICLE MEDIATED TRANSPORT	163	-0.0844879	0.00841344
NEGATIVE REGULATION OF ANOIKIS	17	-0.209198	0.00843312
PROTEIN IMPORT	146	-0.0889185	0.00861532
LEYDIG CELL DIFFERENTIATION	8	-0.259324	0.00861532
REGULATION OF HISTONE DEACETYLATION	23	-0.186565	0.00876082
CELLULAR RESPONSE TO STARVATION	114	-0.0984125	0.00876082
POSITIVE REGULATION OF CYTOKINE PRODUCTION	350	0.0727921	0.00877829
REGULATION OF INTRACELLULAR TRANSPORT	593	-0.0475957	0.00896515
RESPONSE TO STARVATION	149	-0.0874364	0.00899759
REGULATION OF DNA RECOMBINATION	56	-0.130793	0.00933517
ORGAN MORPHOGENESIS	789	-0.041764	0.00942957
NUCLEAR IMPORT	124	-0.0947224	0.00943078
CELLULAR RESPONSE TO ABIOTIC STIMULUS	248	-0.0697517	0.00948784
NEGATIVE REGULATION OF KINASE ACTIVITY	241	-0.0703475	0.00975481
POSITIVE REGULATION OF CELLULAR PROTEIN LOCALIZATION	346	-0.0599719	0.00975481
CALCIUM DEPENDENT CELL CELL ADHESION VIA PLASMA MEMBRANE CELL ADHESION MOLECULES	23	0.293634	0.0098506
EMBRYONIC PLACENTA DEVELOPMENT	81	-0.112106	0.0098506
POSITIVE REGULATION OF CYTOKINE BIOSYNTHETIC PROCESS	52	0.210496	0.00994728
CYTOKINESIS	82	-0.110655	0.0101099
CILIUM MOVEMENT	32	0.252331	0.0106121
REGULATION OF TUMOR NECROSIS FACTOR SUPERFAMILY CYTOKINE PRODUCTION	96	0.146057	0.0106866
DRUG METABOLIC PROCESS	32	0.247999	0.0110155
CELLULAR RESPONSE TO PROSTAGLANDIN E STIMULUS	17	-0.209638	0.0110654
RNA LOCALIZATION	176	-0.0798961	0.0110654
REGULATION OF SYSTEMIC ARTERIAL BLOOD PRESSURE BY HORMONE	32	0.255693	0.0110654
REGULATION OF ANTIGEN PROCESSING AND PRESENTATION	20	0.306615	0.0111894
MULTI ORGANISM LOCALIZATION	67	-0.120948	0.0111894
DEVELOPMENTAL PROCESS INVOLVED IN REPRODUCTION	549	-0.0482403	0.0111894
ADIPOSE TISSUE DEVELOPMENT	32	-0.160012	0.0112271
ORGANELLE FUSION	123	-0.0925982	0.0112301
NUCLEAR TRANSCRIBED MRNA POLY A TAIL SHORTENING	25	-0.175679	0.0113626
DNA PACKAGING	173	-0.0798136	0.0115788
HISTONE UBIQUITINATION	34	-0.158464	0.0118298
NEGATIVE REGULATION OF CELL DIVISION	57	-0.127432	0.0119257
DNA REPLICATION INITIATION	29	-0.163568	0.0119257
FC GAMMA RECEPTOR SIGNALING PATHWAY	70	-0.117019	0.0119413
PALATE DEVELOPMENT	82	-0.109779	0.0119554
CELLULAR HORMONE METABOLIC PROCESS	89	0.149105	0.0120351
POSITIVE REGULATION OF ORGANELLE ASSEMBLY	46	-0.137412	0.0124945
REGULATION OF BINDING	275	-0.0648046	0.012516
SMALL MOLECULE CATABOLIC PROCESS	310	0.0745325	0.0125547
REGULATION OF BMP SIGNALING PATHWAY	75	-0.113577	0.0125547
REGULATION OF DNA DAMAGE CHECKPOINT	13	-0.213534	0.012696
ENDOCYTOSIS	444	-0.0523013	0.012706
PROTEIN FOLDING	206	-0.0733438	0.0130248
TISSUE MORPHOGENESIS	516	-0.0487001	0.0133354
POSITIVE REGULATION OF PHOSPHOPROTEIN PHOSPHATASE ACTIVITY	15	-0.220777	0.0133936
CYTOSKELETON DEPENDENT INTRACELLULAR TRANSPORT	113	-0.0944748	0.0139189
PURINE CONTAINING COMPOUND BIOSYNTHETIC PROCESS	131	0.118588	0.0140324
CIRCADIAN RHYTHM	127	-0.0899088	0.014034
RNA PHOSPHODIESTER BOND HYDROLYSIS	110	-0.0947608	0.014034
POSITIVE REGULATION OF RESPONSE TO EXTRACELLULAR STIMULUS	46	-0.135482	0.014034
REGULATION OF DOUBLE STRAND BREAK REPAIR	37	-0.148122	0.0143368
INTRACELLULAR RECEPTOR SIGNALING PATHWAY	164	-0.08027	0.0145378
POSITIVE REGULATION OF GLUCOSE IMPORT IN RESPONSE TO INSULIN STIMULUS	11	-0.227811	0.0145633
REGULATION OF PROTEIN COMPLEX ASSEMBLY	353	-0.0571579	0.0145688
RNA INTERFERENCE	12	-0.223621	0.0150519
CELLULAR RESPONSE TO STEROID HORMONE STIMULUS	208	-0.071967	0.0153221
POSITIVE REGULATION OF TYROSINE PHOSPHORYLATION OF STAT5 PROTEIN	16	0.326066	0.015369
ESTABLISHMENT OF SPINDLE ORIENTATION	26	-0.167352	0.0159426
CONNECTIVE TISSUE DEVELOPMENT	185	-0.0754328	0.0159916
SIGNAL TRANSDUCTION BY P53 CLASS MEDIATOR	126	-0.0890159	0.0160304
ERAD PATHWAY	72	-0.112927	0.0161185
REGULATION OF ENDOPLASMIC RETICULUM UNFOLDED PROTEIN RESPONSE	28	-0.174193	0.0161761
CHROMATIN REMODELING	146	-0.0836577	0.0161761
DNA RECOMBINATION	199	-0.0727237	0.0162901
POSITIVE REGULATION OF PROTEIN BINDING	72	-0.111902	0.0163135
RESPONSE TO XENOBIOTIC STIMULUS	94	0.139229	0.0167797
HORMONE BIOSYNTHETIC PROCESS	43	0.208245	0.0167797
REGULATION OF PROTEIN UBIQUITINATION INVOLVED IN UBIQUITIN DEPENDENT PROTEIN CATABOLIC PROCESS	100	-0.0976207	0.0168267
OSSIFICATION	243	-0.0664853	0.0168669
INTRACELLULAR STEROID HORMONE RECEPTOR SIGNALING PATHWAY	70	-0.114199	0.0169595
POSITIVE REGULATION OF CYTOKINE SECRETION	89	0.143639	0.0169595
ION TRANSPORT	1140	0.0365591	0.0170299
TRANSCRIPTION INITIATION FROM RNA POLYMERASE II PROMOTER	147	-0.0826601	0.0173417
NEGATIVE REGULATION OF MRNA METABOLIC PROCESS	35	-0.151587	0.017444
NEGATIVE REGULATION OF PROTEIN SERINE THREONINE KINASE ACTIVITY	122	-0.0892818	0.0175311
CELLULAR RESPONSE TO HYDROGEN PEROXIDE	60	-0.121445	0.0175573
MORPHOGENESIS OF AN EPITHELIUM	390	-0.0535176	0.0176506
REGULATION OF CELL MORPHOGENESIS INVOLVED IN DIFFERENTIATION	329	-0.0576804	0.0179903
TRNA TRANSPORT	33	-0.156853	0.0179903
NEGATIVE REGULATION OF IMMUNE RESPONSE	117	0.12131	0.0179903
REGULATION OF SYSTEMIC ARTERIAL BLOOD PRESSURE MEDIATED BY A CHEMICAL SIGNAL	42	0.211526	0.0180414
CELLULAR PROTEIN COMPLEX ASSEMBLY	337	-0.0568963	0.0181743
KERATINIZATION	31	0.245943	0.0183347
POSITIVE REGULATION OF INFLAMMATORY RESPONSE	102	0.131011	0.0183347
REGULATION OF RNA SPLICING	96	-0.0980251	0.0185905
PROTEIN TARGETING	392	-0.0530936	0.0185991
CALCIUM ION TRANSPORT	207	0.0887577	0.0185991
REGULATION OF PROTEIN DEACETYLATION	33	-0.151187	0.0187536
ADAPTIVE IMMUNE RESPONSE	232	0.0828295	0.0189452
PROTEIN K11 LINKED UBIQUITINATION	27	-0.160641	0.0193079
REGULATION OF DNA REPAIR	73	-0.109355	0.0193952
MAINTENANCE OF CELL NUMBER	129	-0.086365	0.0193952
RESPONSE TO GONADOTROPIN	27	-0.165846	0.0195483
NEGATIVE REGULATION OF RESPONSE TO DNA DAMAGE STIMULUS	52	-0.126129	0.0197036
ION TRANSMEMBRANE TRANSPORT	736	0.0446635	0.0197036
CELLULAR PIGMENTATION	46	-0.130661	0.0197837
GLAND MORPHOGENESIS	92	-0.0993879	0.0205526
DETECTION OF ABIOTIC STIMULUS	95	0.134721	0.0206424
REGULATION OF DEPHOSPHORYLATION	149	-0.0804416	0.0208794
AXONEMAL DYNEIN COMPLEX ASSEMBLY	19	0.2914	0.0213002
POSITIVE REGULATION OF CELL CYCLE G2 M PHASE TRANSITION	17	-0.193913	0.0213563
INDOLE CONTAINING COMPOUND METABOLIC PROCESS	24	0.266034	0.0214091
CHONDROCYTE DEVELOPMENT	20	-0.180152	0.0215203
REGULATION OF CYTOPLASMIC TRANSPORT	457	-0.0486912	0.0216716
HISTONE H2A UBIQUITINATION	16	-0.198584	0.0217642
REGULATION OF SMOOTH MUSCLE CELL MIGRATION	48	-0.129687	0.0217642
CELLULAR RESPONSE TO IONIZING RADIATION	52	-0.125615	0.0217642
NUCLEOBASE CONTAINING COMPOUND TRANSPORT	189	-0.0720797	0.0219338
POSITIVE REGULATION OF SUBSTRATE ADHESION DEPENDENT CELL SPREADING	27	-0.161951	0.0222387
REGULATION OF INFLAMMATORY RESPONSE	272	0.0743509	0.0222387
GENE SILENCING BY RNA	137	-0.082916	0.0222387
SPINDLE ASSEMBLY	67	-0.111563	0.0224974
HISTONE H3 ACETYLATION	46	-0.12961	0.0224974
ORGANELLE MEMBRANE FUSION	88	-0.0992655	0.0226291
ESTABLISHMENT OF CELL POLARITY	88	-0.0997405	0.0230897
ESTABLISHMENT OR MAINTENANCE OF CELL POLARITY	139	-0.0816499	0.0235183
NEGATIVE REGULATION OF PATHWAY RESTRICTED SMAD PROTEIN PHOSPHORYLATION	11	-0.216281	0.023811
CHROMOSOME CONDENSATION	27	-0.159418	0.0238573
REGULATION OF T CELL PROLIFERATION	140	0.106394	0.0240761
ESTABLISHMENT OF LOCALIZATION BY MOVEMENT ALONG MICROTUBULE	94	-0.0963626	0.0241077
G PROTEIN COUPLED RECEPTOR SIGNALING PATHWAY COUPLED TO CYCLIC NUCLEOTIDE SECOND MESSENGER	143	0.104552	0.0241077
REGULATION OF CELL COMMUNICATION BY ELECTRICAL COUPLING	12	-0.220672	0.0242649
CARDIOCYTE DIFFERENTIATION	92	-0.0976431	0.0244574
RESPONSE TO NITROGEN COMPOUND	807	-0.0371925	0.0244942
MAGNESIUM ION TRANSMEMBRANE TRANSPORT	16	-0.196225	0.0248154
PEPTIDE HORMONE PROCESSING	29	0.251044	0.0249851
MACROMOLECULAR COMPLEX REMODELING	21	0.278072	0.0251063
REGULATION OF INTERLEUKIN 4 PRODUCTION	30	0.238363	0.0252635
REGULATION OF ARP2 3 COMPLEX MEDIATED ACTIN NUCLEATION	14	-0.200967	0.0252635
LABYRINTHINE LAYER DEVELOPMENT	43	-0.132733	0.0253574
CELLULAR RESPONSE TO ALCOHOL	112	-0.0889961	0.0254023
PEPTIDE CROSS LINKING	38	0.222514	0.0254865
NCRNA TRANSCRIPTION	88	-0.0983564	0.0254865
REGULATION OF RENAL SODIUM EXCRETION	21	0.281398	0.0259602
REGULATION OF KINASE ACTIVITY	744	-0.0382334	0.0261293
NUCLEOSIDE MONOPHOSPHATE BIOSYNTHETIC PROCESS	80	0.142842	0.0261293
POSTREPLICATION REPAIR	54	-0.119284	0.0265483
MYELOID CELL ACTIVATION INVOLVED IN IMMUNE RESPONSE	39	0.210354	0.0266952
BLASTOCYST DEVELOPMENT	61	-0.114592	0.0267309
MACROMOLECULE METHYLATION	194	-0.0694891	0.0269278
AXONEME ASSEMBLY	37	0.216025	0.027322
POSITIVE REGULATION OF BINDING	124	-0.0841534	0.0275503
ORGANONITROGEN COMPOUND CATABOLIC PROCESS	321	0.065769	0.0275503
REGULATION OF PROTEIN PHOSPHATASE TYPE 2A ACTIVITY	24	-0.164602	0.0277235
MICROVILLUS ORGANIZATION	20	-0.178106	0.0278263
POSITIVE REGULATION OF CHROMOSOME SEGREGATION	25	-0.163786	0.0278263
REGULATION OF PROTEIN BINDING	163	-0.0743423	0.0285432
MACROAUTOPHAGY	267	-0.0597577	0.0286708
ACTIVATION OF ANAPHASE PROMOTING COMPLEX ACTIVITY	13	-0.20903	0.0288616
REGULATION OF INTERLEUKIN 1 PRODUCTION	52	0.182555	0.0290543
NEGATIVE REGULATION OF DNA RECOMBINATION	16	-0.191318	0.0291377
REGULATION OF INTERLEUKIN 6 PRODUCTION	99	0.124344	0.029375
CHEMOKINE MEDIATED SIGNALING PATHWAY	59	0.16408	0.0294953
MALE SEX DIFFERENTIATION	135	-0.0805365	0.0295003
REGULATION OF SHORT TERM NEURONAL SYNAPTIC PLASTICITY	14	0.323962	0.0303328
AUTOPHAGY	379	-0.0507536	0.0303328
POSITIVE REGULATION OF DNA BIOSYNTHETIC PROCESS	58	-0.115663	0.0305145
RIBONUCLEOSIDE TRIPHOSPHATE BIOSYNTHETIC PROCESS	49	0.185144	0.0305145
REGULATION OF SIGNAL TRANSDUCTION BY P53 CLASS MEDIATOR	159	-0.074564	0.0305224
AMINE CATABOLIC PROCESS	20	0.288094	0.0305224
HISTONE H2A MONOUBIQUITINATION	12	-0.215276	0.0306389
POSITIVE REGULATION OF DENDRITE MORPHOGENESIS	31	-0.149414	0.0309308
REGULATION OF MITOTIC SPINDLE CHECKPOINT	11	-0.21074	0.0314185
EMBRYONIC PLACENTA MORPHOGENESIS	21	-0.168364	0.0314185
NEGATIVE REGULATION OF ERAD PATHWAY	12	-0.202419	0.0314364
REGULATION OF BLOOD VOLUME BY RENIN ANGIOTENSIN	9	0.380321	0.0322537
CELLULAR RESPONSE TO LIPID	438	-0.0471315	0.0328881
LYMPHOCYTE MIGRATION	40	0.197572	0.033
POSITIVE REGULATION OF CELL DEVELOPMENT	456	-0.0461639	0.0335377
PROTEIN DNA COMPLEX SUBUNIT ORGANIZATION	208	-0.0653801	0.033566
REGULATION OF MYOBLAST FUSION	19	0.293828	0.0336259
REGULATION OF CYTOKINESIS	60	-0.111302	0.033722
CENTROSOME CYCLE	45	-0.125861	0.0339752
LIPID CATABOLIC PROCESS	223	0.0774554	0.0345349
DNA TEMPLATED TRANSCRIPTION INITIATION	195	-0.0672261	0.0346125
NEGATIVE REGULATION OF CELL PROLIFERATION	621	-0.0399727	0.0346125
POSITIVE REGULATION OF MITOTIC SISTER CHROMATID SEPARATION	14	-0.197025	0.0347658
HISTONE MONOUBIQUITINATION	23	-0.165652	0.0347658
REGULATION OF MULTICELLULAR ORGANISMAL DEVELOPMENT	1595	-0.0263366	0.0347658
MULTICELLULAR ORGANISMAL HOMEOSTASIS	253	0.0723601	0.0347658
POSITIVE REGULATION OF PHOSPHATASE ACTIVITY	27	-0.156348	0.0347658
GOLGI TO PLASMA MEMBRANE PROTEIN TRANSPORT	26	-0.154393	0.0348138
POSITIVE REGULATION OF CELL PROJECTION ORGANIZATION	298	-0.0555574	0.0348192
POSITIVE REGULATION OF PROTEIN MODIFICATION PROCESS	1073	-0.0312414	0.0349664
CENTRAL NERVOUS SYSTEM DEVELOPMENT	832	-0.0349405	0.0352057
REGULATION OF HORMONE LEVELS	435	0.053896	0.0354921
EMBRYONIC MORPHOGENESIS	521	-0.043059	0.0355189
POSITIVE REGULATION OF TRANSCRIPTION FROM RNA POLYMERASE II PROMOTER INVOLVED IN CELLULAR RESPONSE TO CHEMICAL STIMULUS	27	-0.150752	0.0361624
CELLULAR RESPONSE TO UV	65	-0.108063	0.0362601
REGULATION OF CYTOKINE SECRETION	134	0.101873	0.0362753
DNA DAMAGE RESPONSE DETECTION OF DNA DAMAGE	36	-0.134803	0.0362753
CELL DIFFERENTIATION INVOLVED IN EMBRYONIC PLACENTA DEVELOPMENT	25	-0.154623	0.0364763
POSITIVE REGULATION OF AXON EXTENSION	36	-0.136609	0.0364763
REGULATION OF DNA BIOSYNTHETIC PROCESS	92	-0.092633	0.0364763
PHOSPHOLIPASE C ACTIVATING G PROTEIN COUPLED RECEPTOR SIGNALING PATHWAY	73	0.141857	0.0365539
VASCULATURE DEVELOPMENT	461	-0.0453042	0.0365539
CELLULAR RESPONSE TO GONADOTROPIN STIMULUS	14	-0.198837	0.0365548
INDOLALKYLAMINE METABOLIC PROCESS	16	0.294344	0.0366335
REGULATION OF ATTACHMENT OF SPINDLE MICROTUBULES TO KINETOCHORE	11	-0.21222	0.0366335
ATP BIOSYNTHETIC PROCESS	34	0.21716	0.0367478
PLACENTA BLOOD VESSEL DEVELOPMENT	27	-0.151736	0.0370787
RESPONSE TO MECHANICAL STIMULUS	197	-0.0660417	0.0370787
LUNG ALVEOLUS DEVELOPMENT	40	-0.132496	0.0371523
STEROID HORMONE MEDIATED SIGNALING PATHWAY	120	-0.0822486	0.037567
DE NOVO PROTEIN FOLDING	19	-0.17409	0.037567
MANGANESE ION TRANSPORT	13	0.312917	0.0375724
SPERM MOTILITY	41	0.188113	0.0375724
REGULATION OF INTERLEUKIN 1 BETA PRODUCTION	43	0.196265	0.0375724
REGULATION OF LEUKOCYTE MIGRATION	144	0.0969887	0.0375859
REGULATION OF CYTOKINE PRODUCTION INVOLVED IN INFLAMMATORY RESPONSE	16	0.296156	0.0376073
REGULATION OF TRANSCRIPTION FROM RNA POLYMERASE II PROMOTER IN RESPONSE TO HYPOXIA	31	-0.14363	0.0382057
AMINO SUGAR BIOSYNTHETIC PROCESS	11	-0.214362	0.0382903
NEGATIVE REGULATION OF CHROMOSOME ORGANIZATION	93	-0.0915316	0.0382903
PHENOL CONTAINING COMPOUND METABOLIC PROCESS	73	0.139956	0.0383253
ANAPHASE PROMOTING COMPLEX DEPENDENT CATABOLIC PROCESS	76	-0.0988271	0.038464
CELL FATE SPECIFICATION	65	0.15956	0.038464
MEMBRANE FUSION	142	-0.0757661	0.0385262
PROTEIN ACTIVATION CASCADE	62	0.153316	0.0388392
CELLULAR RESPONSE TO FLUID SHEAR STRESS	19	-0.170491	0.0390665
RESPONSE TO FLUID SHEAR STRESS	34	-0.13694	0.0397848
POSITIVE REGULATION OF LEUKOCYTE PROLIFERATION	130	0.101917	0.0397959
REGULATION OF ACYL COA BIOSYNTHETIC PROCESS	13	-0.196727	0.0397959
RESPONSE TO MINERALOCORTICOID	34	-0.139456	0.0397959
TRANSMEMBRANE TRANSPORT	991	0.0345715	0.0399302
PROTEIN LOCALIZATION TO CENTROSOME	17	-0.180353	0.0399522
RIBONUCLEOPROTEIN COMPLEX BIOGENESIS	430	-0.0460036	0.0399522
POSITIVE REGULATION OF MYOTUBE DIFFERENTIATION	27	0.246253	0.0399735
REGULATION OF WNT SIGNALING PATHWAY	300	-0.0539332	0.0408873
REGULATION OF RHO PROTEIN SIGNAL TRANSDUCTION	97	-0.0890258	0.0409338
REGULATION OF SMALL GTPASE MEDIATED SIGNAL TRANSDUCTION	256	-0.0577823	0.0418046
RESPONSE TO OXIDATIVE STRESS	343	-0.0506411	0.0420753
DEFENSE RESPONSE TO OTHER ORGANISM	412	0.0536037	0.0427476
REGULATION OF INTERLEUKIN 6 BIOSYNTHETIC PROCESS	14	0.314213	0.0427476
MAMMARY GLAND MORPHOGENESIS	37	-0.132503	0.0428991
MAMMARY GLAND EPITHELIAL CELL PROLIFERATION	12	-0.216233	0.042908
PLACENTA DEVELOPMENT	135	-0.0764105	0.0429299
RESPONSE TO HYDROGEN PEROXIDE	107	-0.0848559	0.0429299
SECRETORY GRANULE ORGANIZATION	24	-0.153284	0.043162
ENDODERM FORMATION	50	-0.117069	0.043162
UROGENITAL SYSTEM DEVELOPMENT	293	-0.0540546	0.0436908
CELL CELL RECOGNITION	50	0.171769	0.0437306
NEGATIVE REGULATION OF HISTONE METHYLATION	16	-0.178045	0.0438709
POSITIVE REGULATION OF LAMELLIPODIUM ASSEMBLY	16	-0.192638	0.0438709
REGULATION OF VITAMIN METABOLIC PROCESS	12	0.330283	0.044335
REGULATION OF PEPTIDYL SERINE PHOSPHORYLATION	107	-0.0844356	0.044335
NEGATIVE REGULATION OF MEGAKARYOCYTE DIFFERENTIATION	18	0.287042	0.044335
DIVALENT INORGANIC CATION HOMEOSTASIS	318	0.0610751	0.0446797
PROTEIN HOMOOLIGOMERIZATION	236	-0.0591971	0.0448514
LEUKOTRIENE METABOLIC PROCESS	24	0.239288	0.0448514
NEGATIVE REGULATION OF ADAPTIVE IMMUNE RESPONSE	35	0.205278	0.0450736
BLASTOCYST GROWTH	16	-0.183727	0.0454403
REGULATION OF RESPONSE TO EXTRACELLULAR STIMULUS	167	-0.0689185	0.0455352
RESPONSE TO DRUG	417	-0.0457515	0.0455352
RESPONSE TO PROSTAGLANDIN E	24	-0.159311	0.045577
ARACHIDONIC ACID METABOLIC PROCESS	43	0.179863	0.0466962
ENDOSOME TO LYSOSOME TRANSPORT	41	-0.126618	0.0468362
POSITIVE REGULATION OF DNA TEMPLATED TRANSCRIPTION ELONGATION	23	-0.156284	0.0468362
CELL GROWTH	127	-0.0777823	0.0468362
CANONICAL WNT SIGNALING PATHWAY	95	-0.0883333	0.0468382
CELLULAR RESPONSE TO NITRIC OXIDE	15	-0.183877	0.0473018
RESPONSE TO STEROID HORMONE	469	-0.043139	0.0475421
SYNAPTIC TRANSMISSION CHOLINERGIC	26	0.22997	0.0476417
NEGATIVE REGULATION OF MOLECULAR FUNCTION	1008	-0.0305554	0.0476417
NEGATIVE REGULATION OF LEUKOCYTE MEDIATED IMMUNITY	46	0.174622	0.0476547
REGULATION OF SPINDLE CHECKPOINT	14	-0.186689	0.0476687
RESPONSE TO LIPID	843	-0.0330716	0.0476929
RECEPTOR CATABOLIC PROCESS	16	-0.178129	0.0476929
TISSUE DEVELOPMENT	1420	-0.0262612	0.047832
GOLGI TO PLASMA MEMBRANE TRANSPORT	41	-0.124003	0.047995
CARDIAC MUSCLE TISSUE DEVELOPMENT	134	-0.0755217	0.047995
REGULATION OF CELL PROJECTION ORGANIZATION	541	-0.0403014	0.0481272
FORMATION OF PRIMARY GERM LAYER	108	-0.0828197	0.0492285
REGULATION OF SULFUR METABOLIC PROCESS	20	-0.164787	0.0492422
NEGATIVE REGULATION OF RNA SPLICING	25	-0.150415	0.0494835
ARACHIDONATE TRANSPORT	13	0.330682	0.0494885
CAMERA TYPE EYE PHOTORECEPTOR CELL DIFFERENTIATION	14	0.30539	0.0497539
POSITIVE REGULATION OF INTERLEUKIN 1 PRODUCTION	34	0.208765	0.050098
TUBE MORPHOGENESIS	316	-0.0510378	0.050268
HISTONE H4 ACETYLATION	49	-0.114749	0.050268
BODY MORPHOGENESIS	43	-0.122444	0.0506859
REGULATION OF EXCRETION	26	0.230172	0.0507704
AXO DENDRITIC TRANSPORT	36	-0.130226	0.0515663
CELLULAR GLUCURONIDATION	13	0.319594	0.0517213
CELLULAR RESPONSE TO REACTIVE OXYGEN SPECIES	103	-0.0838698	0.0517376
REGULATION OF INTERLEUKIN 12 PRODUCTION	50	0.165021	0.0517455
ORGANONITROGEN COMPOUND METABOLIC PROCESS	1700	0.0254791	0.0517783
HIPPO SIGNALING	26	-0.146569	0.0518983
NEGATIVE REGULATION OF DNA REPAIR	14	-0.187943	0.051956
FACE DEVELOPMENT	49	-0.115464	0.052116
POSITIVE REGULATION OF RHO PROTEIN SIGNAL TRANSDUCTION	13	-0.18923	0.0522008
EPITHELIAL CELL MATURATION	14	-0.192931	0.0524832
POSITIVE REGULATION OF INTERLEUKIN 4 PRODUCTION	22	0.244561	0.053474
TERPENOID METABOLIC PROCESS	89	0.117751	0.0544702
SOMATIC DIVERSIFICATION OF IMMUNE RECEPTORS VIA SOMATIC MUTATION	13	-0.190699	0.0544702
ANDROGEN RECEPTOR SIGNALING PATHWAY	41	-0.123205	0.0546108
CELLULAR RESPONSE TO MECHANICAL STIMULUS	77	-0.0939218	0.0546108
REGULATION OF DNA DAMAGE RESPONSE SIGNAL TRANSDUCTION BY P53 CLASS MEDIATOR	28	-0.140746	0.0546401
CELL ACTIVATION INVOLVED IN IMMUNE RESPONSE	126	0.0976299	0.0550252
REGULATION OF GENE EXPRESSION EPIGENETIC	216	-0.0597056	0.0550864
IMMUNOLOGICAL SYNAPSE FORMATION	10	0.357637	0.0551398
POSITIVE REGULATION OF HYDROLASE ACTIVITY	845	-0.0322515	0.0551565
MRNA CLEAVAGE	21	-0.154659	0.0555434
SCF DEPENDENT PROTEASOMAL UBIQUITIN DEPENDENT PROTEIN CATABOLIC PROCESS	23	-0.154212	0.0561931
GENE SILENCING	200	-0.0616316	0.056238
REGULATION OF APOPTOTIC SIGNALING PATHWAY	353	-0.0476765	0.056238
MORPHOGENESIS OF A POLARIZED EPITHELIUM	28	-0.141629	0.0564855
REGULATION OF TRANSCRIPTION ELONGATION FROM RNA POLYMERASE II PROMOTER	24	-0.151984	0.0565969
EMBRYONIC CAMERA TYPE EYE MORPHOGENESIS	23	-0.153765	0.0565969
REGULATION OF INTERLEUKIN 2 BIOSYNTHETIC PROCESS	17	0.286947	0.0566038
ACROSOME REACTION	12	0.307132	0.0566766
STEROL BIOSYNTHETIC PROCESS	42	-0.119731	0.0567448
TOR SIGNALING	16	-0.186964	0.0568719
CHROMATIN ASSEMBLY OR DISASSEMBLY	159	-0.067837	0.0570021
POSITIVE REGULATION OF TRANSFERASE ACTIVITY	595	-0.037519	0.0572562
REGULATION OF PROTEIN INSERTION INTO MITOCHONDRIAL MEMBRANE INVOLVED IN APOPTOTIC SIGNALING PATHWAY	29	-0.142132	0.0574724
SNRNA METABOLIC PROCESS	82	-0.0904361	0.0576551
CALCIUM ION TRANSMEMBRANE TRANSPORT	147	0.0882867	0.057763
DOUBLE STRAND BREAK REPAIR	162	-0.0671653	0.0581678
HISTONE MRNA CATABOLIC PROCESS	14	-0.181315	0.0581678
DNA GEOMETRIC CHANGE	80	-0.0913071	0.0585002
MESODERM MORPHOGENESIS	64	-0.101106	0.0591613
REGULATION OF LAMELLIPODIUM ASSEMBLY	27	-0.1482	0.0592716
PEPTIDYL LYSINE DIMETHYLATION	12	-0.205388	0.0592716
REGULATION OF SYSTEMIC ARTERIAL BLOOD PRESSURE BY RENIN ANGIOTENSIN	19	0.268217	0.0593084
DNA BIOSYNTHETIC PROCESS	114	-0.0781319	0.0593444
MITOTIC SISTER CHROMATID COHESION	12	-0.203684	0.0593555
RESPONSE TO KETONE	172	-0.0651976	0.0595323
POSITIVE REGULATION OF INTERLEUKIN 1 BETA PRODUCTION	29	0.222492	0.0598122
CELLULAR RESPONSE TO PROSTAGLANDIN STIMULUS	23	-0.153662	0.0598616
HORMONE MEDIATED SIGNALING PATHWAY	149	-0.0694656	0.0600884
REGULATION OF CELLULAR LOCALIZATION	1201	-0.0271286	0.0603723
REGULATION OF ERAD PATHWAY	27	-0.143115	0.0608212
PHOTOTRANSDUCTION	33	0.199584	0.0608233
ESTABLISHMENT OR MAINTENANCE OF MONOPOLAR CELL POLARITY	16	-0.171604	0.0631663
REGULATION OF B CELL APOPTOTIC PROCESS	18	-0.172296	0.0631663
REGULATION OF ACTIVIN RECEPTOR SIGNALING PATHWAY	25	-0.146247	0.0631663
PROTEIN POLYMERIZATION	64	-0.0994931	0.063316
REGULATION OF GLUCOSE IMPORT IN RESPONSE TO INSULIN STIMULUS	16	-0.176176	0.063316
REGULATION OF STEM CELL DIFFERENTIATION	112	-0.0780289	0.0643797
ORGANIC ACID CATABOLIC PROCESS	194	0.0740047	0.0646373
NUCLEAR PORE COMPLEX ASSEMBLY	11	-0.206867	0.0647994
SINGLE ORGANISM CATABOLIC PROCESS	894	0.0333471	0.0647994
INTRINSIC APOPTOTIC SIGNALING PATHWAY	146	-0.0691637	0.0652633
MULTICELLULAR ORGANISM METABOLIC PROCESS	89	0.113574	0.0659637
REGULATION OF SISTER CHROMATID SEGREGATION	66	-0.0974485	0.0662881
MITOCHONDRIAL ATP SYNTHESIS COUPLED PROTON TRANSPORT	17	0.278447	0.0663145
BASE EXCISION REPAIR	39	-0.121845	0.0663423
REGULATION OF CHEMOKINE BIOSYNTHETIC PROCESS	12	0.337759	0.0669394
DE NOVO POSTTRANSLATIONAL PROTEIN FOLDING	14	-0.183778	0.0673569
REGULATION OF INTERFERON GAMMA PRODUCTION	90	0.112262	0.0676288
MODULATION OF GROWTH OF SYMBIONT INVOLVED IN INTERACTION WITH HOST	16	0.273411	0.068089
MRNA 3 END PROCESSING	71	-0.0935005	0.0694737
REGULATION OF WATER LOSS VIA SKIN	18	0.255653	0.0698319
RESPONSE TO X RAY	30	-0.134868	0.0699261
PROTEIN LOCALIZATION TO CYTOSKELETON	30	-0.133385	0.070156
MITOCHONDRIAL MEMBRANE ORGANIZATION	91	-0.08408	0.0703207
REGULATION OF INTRACELLULAR PROTEIN TRANSPORT	364	-0.0452686	0.0704877
INOSITOL LIPID MEDIATED SIGNALING	119	-0.0750272	0.0705181
REGULATION OF NEURON PROJECTION REGENERATION	19	-0.166332	0.0710009
NEGATIVE REGULATION OF BMP SIGNALING PATHWAY	41	-0.118187	0.0714181
REGULATION OF LEUKOCYTE PROLIFERATION	196	0.0725014	0.071449
CELLULAR RESPONSE TO LIGHT STIMULUS	83	-0.0875836	0.071449
ANTIGEN PROCESSING AND PRESENTATION OF PEPTIDE OR POLYSACCHARIDE ANTIGEN VIA MHC CLASS II	91	-0.0840241	0.0717365
REGULATION OF RAC PROTEIN SIGNAL TRANSDUCTION	12	-0.193288	0.0722875
REGULATION OF CYCLIN DEPENDENT PROTEIN KINASE ACTIVITY	91	-0.0837098	0.0724041
MORPHOGENESIS OF A BRANCHING STRUCTURE	162	-0.0649221	0.0724217
REGULATION OF SUBSTRATE ADHESION DEPENDENT CELL SPREADING	42	-0.116011	0.072892
CENTROSOME LOCALIZATION	18	-0.159564	0.072892
NEGATIVE REGULATION OF TOR SIGNALING	30	-0.134296	0.072901
REGULATION OF ANTIGEN PROCESSING AND PRESENTATION OF PEPTIDE ANTIGEN	12	0.305209	0.0737468
POSITIVE REGULATION OF APOPTOTIC SIGNALING PATHWAY	165	-0.0641403	0.0738674
PIGMENTATION	82	-0.0866621	0.0753368
ANATOMICAL STRUCTURE FORMATION INVOLVED IN MORPHOGENESIS	921	-0.0293965	0.075573
CELLULAR AMINO ACID CATABOLIC PROCESS	107	0.0995562	0.075573
POSITIVE REGULATION OF CHROMATIN MODIFICATION	84	-0.0858059	0.0762218
POSITIVE REGULATION OF NFAT PROTEIN IMPORT INTO NUCLEUS	10	-0.195898	0.0762218
NEGATIVE REGULATION OF MAP KINASE ACTIVITY	72	-0.0915608	0.076313
CATION TRANSPORT	713	0.0362282	0.076313
COMPLEMENT ACTIVATION	40	0.17275	0.076313
POSITIVE REGULATION OF ACTIN CYTOSKELETON REORGANIZATION	15	0.2752	0.0776572
REGULATION OF ACTIN FILAMENT LENGTH	145	-0.0675141	0.0776572
REGULATION OF CAMP DEPENDENT PROTEIN KINASE ACTIVITY	14	-0.176905	0.0778423
REGULATION OF CENTROSOME DUPLICATION	31	-0.129165	0.0780709
STEROID CATABOLIC PROCESS	23	0.22278	0.0784235
RESPONSE TO FOLLICLE STIMULATING HORMONE	11	-0.197181	0.078561
REGULATION OF MEGAKARYOCYTE DIFFERENTIATION	27	0.211214	0.0795669
REGULATION OF FIBROBLAST PROLIFERATION	78	-0.0886917	0.079618
INSULIN LIKE GROWTH FACTOR RECEPTOR SIGNALING PATHWAY	14	-0.175959	0.0809175
HISTONE H3 K4 METHYLATION	31	-0.128414	0.0810726
DNA METHYLATION INVOLVED IN GAMETE GENERATION	16	0.260008	0.0819083
DNA SYNTHESIS INVOLVED IN DNA REPAIR	73	-0.0897411	0.0819083
GASTRULATION	150	-0.0658697	0.0821204
REGULATION OF HISTONE H3 K9 METHYLATION	16	-0.166099	0.082204
NEGATIVE REGULATION OF DNA DEPENDENT DNA REPLICATION	16	-0.165892	0.0822286
ESTABLISHMENT OF PROTEIN LOCALIZATION TO ORGANELLE	349	-0.0448546	0.0832871
AROMATIC AMINO ACID FAMILY METABOLIC PROCESS	26	0.206282	0.0832871
ESTABLISHMENT OF ENDOTHELIAL BARRIER	30	-0.13176	0.0832871
CELL DEVELOPMENT	1340	-0.0244629	0.0832871
LYMPHOCYTE CHEMOTAXIS	30	0.193364	0.0838038
ATTACHMENT OF SPINDLE MICROTUBULES TO KINETOCHORE	13	-0.177166	0.0843195
CARDIAC MUSCLE CELL DIFFERENTIATION	70	-0.092009	0.0844278
POSITIVE REGULATION OF INTERFERON GAMMA PRODUCTION	60	0.133963	0.0851291
HUMORAL IMMUNE RESPONSE	134	0.0856538	0.0856955
REGULATION OF LEUKOCYTE MEDIATED IMMUNITY	149	0.0808747	0.0861807
REGULATION OF LIPID METABOLIC PROCESS	265	-0.050406	0.0872992
REGULATION OF INTERLEUKIN 1 SECRETION	30	0.199659	0.0876723
HISTONE H4 K16 ACETYLATION	19	-0.153061	0.0883236
RNA SPLICING VIA TRANSESTERIFICATION REACTIONS	262	-0.0504701	0.088832
GOLGI TO VACUOLE TRANSPORT	27	-0.140159	0.088832
REGULATION OF CENTROSOME CYCLE	38	-0.117028	0.0890828
NEGATIVE REGULATION OF STRESS ACTIVATED PROTEIN KINASE SIGNALING CASCADE	41	-0.113805	0.0890828
ENDODERM DEVELOPMENT	70	-0.09058	0.0893319
PRE MIRNA PROCESSING	13	-0.180392	0.0893319
REGULATION OF EXTENT OF CELL GROWTH	100	-0.0774953	0.0893319
DETECTION OF LIGHT STIMULUS INVOLVED IN SENSORY PERCEPTION	15	0.261966	0.0896957
REGULATION OF INTRINSIC APOPTOTIC SIGNALING PATHWAY	141	-0.0664879	0.0902695
FAT CELL DIFFERENTIATION	103	-0.0762605	0.0911136
UDP N ACETYLGLUCOSAMINE METABOLIC PROCESS	14	-0.173884	0.0914219
NEGATIVE REGULATION OF MEIOTIC CELL CYCLE	18	-0.156083	0.0915313
ESTABLISHMENT OF PROTEIN LOCALIZATION TO VACUOLE	31	-0.128219	0.0924046
REGULATION OF HYDROLASE ACTIVITY	1230	-0.0248919	0.0924349
TUBE DEVELOPMENT	537	-0.0361325	0.0924349
POSITIVE REGULATION OF ATPASE ACTIVITY	39	-0.11488	0.0924349
CELLULAR RESPONSE TO VITAMIN	26	-0.136393	0.0924491
NUCLEOTIDE EXCISION REPAIR	111	-0.0732584	0.0933391
REGULATION OF NEURON DIFFERENTIATION	529	-0.036308	0.0935499
REGULATION OF TYROSINE PHOSPHORYLATION OF STAT5 PROTEIN	20	0.29718	0.0938596
RETROGRADE VESICLE MEDIATED TRANSPORT GOLGI TO ER	75	-0.0870425	0.0942262
NUCLEAR PORE ORGANIZATION	15	-0.172385	0.0945564
CHLORIDE TRANSPORT	85	0.107445	0.0945564
POSITIVE REGULATION OF ACTIN NUCLEATION	15	-0.167873	0.0945564
CELLULAR RESPONSE TO DSRNA	38	-0.116141	0.0945564
REGULATION OF ESTABLISHMENT OR MAINTENANCE OF CELL POLARITY	22	-0.148814	0.0945564
FLAVONOID METABOLIC PROCESS	19	0.242405	0.0945564
PORE COMPLEX ASSEMBLY	16	-0.169144	0.0953296
PLATELET DERIVED GROWTH FACTOR RECEPTOR SIGNALING PATHWAY	34	-0.124026	0.0960188
CALCIUM INDEPENDENT CELL CELL ADHESION VIA PLASMA MEMBRANE CELL ADHESION MOLECULES	17	0.244808	0.0960188
DIGESTION	107	0.0939649	0.0962526
REGULATION OF NERVOUS SYSTEM DEVELOPMENT	715	-0.0314506	0.0962823
LATERAL MESODERM DEVELOPMENT	11	0.303332	0.0963623
NEGATIVE REGULATION OF INFLAMMATORY RESPONSE	94	0.101291	0.0964846
REGULATION OF INTERFERON GAMMA SECRETION	11	0.302882	0.0964846
AMINO SUGAR METABOLIC PROCESS	37	-0.117097	0.0969882
MEMBRANE PROTEIN INTRACELLULAR DOMAIN PROTEOLYSIS	16	0.263698	0.097001
ENDOSOME ORGANIZATION	60	-0.0949676	0.0970496
RESPONSE TO VITAMIN E	15	-0.167187	0.0970496
REGULATION OF ADAPTIVE IMMUNE RESPONSE	117	0.0896568	0.0973361
POSITIVE REGULATION BY HOST OF VIRAL TRANSCRIPTION	12	-0.177058	0.0973361
OUTER DYNEIN ARM ASSEMBLY	10	0.308836	0.0982127
NEGATIVE REGULATION OF CARDIAC MUSCLE CELL APOPTOTIC PROCESS	13	0.286435	0.0982127
REGULATION OF CELL AGING	33	-0.121512	0.0996058
NEGATIVE REGULATION OF MRNA SPLICING VIA SPLICEOSOME	19	-0.150698	0.0997913
RESPONSE TO OXYGEN CONTAINING COMPOUND	1307	-0.0238129	0.100119
PROTEIN TARGETING TO LYSOSOME	15	-0.169971	0.10051
POSITIVE REGULATION OF TOR SIGNALING	29	-0.128146	0.100675
POSITIVE REGULATION OF DEVELOPMENTAL PROCESS	1093	-0.0257355	0.100675
SINGLE ORGANISM MEMBRANE FUSION	113	-0.071549	0.10075
POSITIVE REGULATION OF INTERLEUKIN 12 PRODUCTION	33	0.180773	0.10075
DEOXYRIBONUCLEOTIDE BIOSYNTHETIC PROCESS	12	-0.18095	0.101003
REGULATION OF GLUCOSE TRANSPORT	98	-0.0764987	0.101031
MICROTUBULE POLYMERIZATION	27	-0.132098	0.10126
REGULATION OF MEIOTIC CELL CYCLE	36	-0.116131	0.101451
DICARBOXYLIC ACID METABOLIC PROCESS	98	0.0973923	0.101929
NEGATIVE REGULATION OF NEUROTRANSMITTER SECRETION	10	-0.203923	0.103819
FATTY ACID DERIVATIVE BIOSYNTHETIC PROCESS	37	0.168096	0.103865
REGULATION OF MULTICELLULAR ORGANISMAL METABOLIC PROCESS	36	-0.116637	0.10594
POSITIVE REGULATION OF EXTRINSIC APOPTOTIC SIGNALING PATHWAY IN ABSENCE OF LIGAND	13	-0.167092	0.107175
RESPONSE TO DSRNA	64	-0.09138	0.108035
SEX DIFFERENTIATION	238	-0.0506462	0.109046
REGULATION OF HUMORAL IMMUNE RESPONSE	47	0.144702	0.109046
NEGATIVE REGULATION OF FATTY ACID BIOSYNTHETIC PROCESS	13	-0.170902	0.10931
REGULATION OF PROTEIN SERINE THREONINE KINASE ACTIVITY	455	-0.0376369	0.109919
PHAGOCYTOSIS	148	-0.0626411	0.109941
POSITIVE REGULATION OF FIBROBLAST PROLIFERATION	51	-0.101107	0.110092
MONOCARBOXYLIC ACID METABOLIC PROCESS	456	0.0420238	0.110715
ENERGY COUPLED PROTON TRANSPORT DOWN ELECTROCHEMICAL GRADIENT	23	0.213856	0.110715
DEMETHYLATION	53	-0.0977571	0.110898
CELLULAR RESPONSE TO NUTRIENT	39	-0.111563	0.110898
CELLULAR COMPONENT DISASSEMBLY	490	-0.0362666	0.110898
REGULATION OF ION TRANSPORT	546	0.0382246	0.111439
MESENCHYME MORPHOGENESIS	38	-0.112086	0.111439
INTRINSIC APOPTOTIC SIGNALING PATHWAY IN RESPONSE TO ENDOPLASMIC RETICULUM STRESS	30	-0.125811	0.111439
DIVALENT INORGANIC CATION TRANSPORT	250	0.0575835	0.111479
CHRONIC INFLAMMATORY RESPONSE	14	0.265166	0.111759
MESODERMAL CELL DIFFERENTIATION	26	-0.13139	0.111882
HETEROCHROMATIN ORGANIZATION	11	-0.18772	0.112721
POSITIVE REGULATION OF EPITHELIAL CELL DIFFERENTIATION	55	0.133157	0.11275
RECIPROCAL DNA RECOMBINATION	35	-0.115835	0.112851
SECONDARY METABOLIC PROCESS	45	0.146458	0.113627
GLUTAMINE METABOLIC PROCESS	23	-0.136397	0.113799
POSITIVE REGULATION OF DNA DEPENDENT DNA REPLICATION	12	-0.174468	0.113799
NUCLEOTIDE SUGAR BIOSYNTHETIC PROCESS	19	-0.148591	0.115409
PROTEIN LOCALIZATION TO VACUOLE	45	-0.104667	0.11552
NUCLEUS LOCALIZATION	19	-0.147962	0.119232
ACUTE PHASE RESPONSE	38	0.161867	0.119232
REGULATION OF MYOTUBE DIFFERENTIATION	52	0.139176	0.119878
DEVELOPMENT OF PRIMARY SEXUAL CHARACTERISTICS	192	-0.0547454	0.119878
REGULATION OF TRANSLATIONAL FIDELITY	15	0.259426	0.120242
NUCLEOSIDE TRIPHOSPHATE BIOSYNTHETIC PROCESS	59	0.125383	0.120556
MICROTUBULE BUNDLE FORMATION	61	0.122337	0.121737
ORGAN REGENERATION	81	-0.080481	0.121869
REGULATION OF CANONICAL WNT SIGNALING PATHWAY	232	-0.0500294	0.121869
NEGATIVE REGULATION OF CELL CYCLE ARREST	19	-0.148212	0.122415
HISTONE H3 K9 MODIFICATION	14	-0.166774	0.122477
CHONDROCYTE DIFFERENTIATION	57	-0.0930491	0.124289
PURINE NUCLEOSIDE BIOSYNTHETIC PROCESS	84	0.102125	0.124289
TERMINATION OF RNA POLYMERASE II TRANSCRIPTION	62	-0.0891052	0.126755
POSITIVE REGULATION OF TYROSINE PHOSPHORYLATION OF STAT1 PROTEIN	11	0.297025	0.127604
REGULATION OF TYROSINE PHOSPHORYLATION OF STAT1 PROTEIN	16	0.252414	0.127727
REGULATION OF GLUCOSE METABOLIC PROCESS	104	-0.0711569	0.128022
DNA DEPENDENT DNA REPLICATION MAINTENANCE OF FIDELITY	24	-0.130904	0.128338
TISSUE HOMEOSTASIS	158	0.0713907	0.128879
BIOTIN METABOLIC PROCESS	14	0.264588	0.129482
POSITIVE REGULATION OF EXTRINSIC APOPTOTIC SIGNALING PATHWAY	51	-0.096447	0.129482
CHROMATIN SILENCING AT RDNA	37	0.15953	0.129482
RAC PROTEIN SIGNAL TRANSDUCTION	19	-0.146152	0.129482
TROPHOBLAST GIANT CELL DIFFERENTIATION	12	-0.169717	0.12957
POSITIVE REGULATION OF RESPONSE TO WOUNDING	148	0.073835	0.12957
FIBROBLAST GROWTH FACTOR RECEPTOR SIGNALING PATHWAY	83	-0.078402	0.12957
REGULATION OF DEVELOPMENTAL GROWTH	277	-0.0455888	0.130047
REGULATION OF ACTIN FILAMENT BASED PROCESS	295	-0.0442265	0.130908
IMMUNE SYSTEM DEVELOPMENT	558	-0.0329956	0.131696
REGULATION OF SYNCYTIUM FORMATION BY PLASMA MEMBRANE FUSION	24	0.203813	0.131696
MICROTUBULE POLYMERIZATION OR DEPOLYMERIZATION	39	-0.108899	0.131965
PROSTATE GLAND GROWTH	11	-0.183612	0.131965
REGULATION OF CELL CELL ADHESION	361	0.0454972	0.132876
REGULATION OF T CELL MIGRATION	24	0.199918	0.132987
URONIC ACID METABOLIC PROCESS	18	0.228273	0.13318
AMINE METABOLIC PROCESS	121	0.0814979	0.133402
PHOSPHATIDYLINOSITOL ACYL CHAIN REMODELING	13	0.273475	0.133402
CYTOKINE MEDIATED SIGNALING PATHWAY	416	0.0420939	0.133934
RESPONSE TO UV C	10	-0.19803	0.134502
REGULATION OF CARBOHYDRATE METABOLIC PROCESS	165	-0.0572069	0.134685
BRANCHING MORPHOGENESIS OF AN EPITHELIAL TUBE	127	-0.0643327	0.13496
NEGATIVE REGULATION OF INTRINSIC APOPTOTIC SIGNALING PATHWAY	89	-0.0751447	0.13497
LEUKOCYTE MIGRATION INVOLVED IN INFLAMMATORY RESPONSE	11	0.28748	0.13564
RESPONSE TO ALCOHOL	347	-0.040705	0.135647
POSITIVE REGULATION OF CREB TRANSCRIPTION FACTOR ACTIVITY	13	-0.164923	0.136598
NEGATIVE REGULATION OF CELL ADHESION	214	0.0595104	0.136598
TRYPTOPHAN METABOLIC PROCESS	12	0.268982	0.136598
REGULATION OF NITRIC OXIDE SYNTHASE ACTIVITY	46	-0.100199	0.137219
REGULATION OF PROTEIN AUTOPHOSPHORYLATION	36	-0.112313	0.137219
REGULATION OF PROTEOLYSIS	671	-0.030003	0.137219
POSITIVE REGULATION OF PHOSPHATIDYLINOSITOL 3 KINASE SIGNALING	60	0.120408	0.137219
EATING BEHAVIOR	26	0.184768	0.137444
CELLULAR RESPONSE TO AMINO ACID STARVATION	25	-0.127089	0.137444
NEGATIVE REGULATION OF LYMPHOCYTE MEDIATED IMMUNITY	35	0.160803	0.137444
NEURAL TUBE FORMATION	93	-0.0732963	0.137558
REGULATION OF MITOCHONDRIAL OUTER MEMBRANE PERMEABILIZATION INVOLVED IN APOPTOTIC SIGNALING PATHWAY	43	-0.103035	0.137561
PROTEIN COMPLEX LOCALIZATION	49	-0.0967919	0.137561
LEUKOCYTE DEGRANULATION	28	0.182129	0.139016
VASCULAR ENDOTHELIAL GROWTH FACTOR RECEPTOR SIGNALING PATHWAY	73	-0.081403	0.141079
THYROID HORMONE METABOLIC PROCESS	16	0.238286	0.141092
MITOTIC CHROMOSOME CONDENSATION	14	-0.159417	0.141267
CILIUM OR FLAGELLUM DEPENDENT CELL MOTILITY	12	0.264672	0.141969
NUCLEAR TRANSCRIBED MRNA CATABOLIC PROCESS EXONUCLEOLYTIC	31	-0.117366	0.141969
LOW DENSITY LIPOPROTEIN PARTICLE REMODELING	10	0.293852	0.142408
POSITIVE REGULATION OF POTASSIUM ION TRANSPORT	36	-0.109477	0.142864
POSITIVE REGULATION OF LEUKOCYTE MIGRATION	107	0.0854536	0.143165
MULTIVESICULAR BODY SORTING PATHWAY	12	-0.164582	0.143165
REGULATION OF HISTONE PHOSPHORYLATION	13	-0.165217	0.143339
POSITIVE REGULATION OF VIRAL PROCESS	92	-0.0729673	0.143835
POSITIVE REGULATION OF NEURON DIFFERENTIATION	293	-0.0433284	0.144159
POSITIVE REGULATION OF CELL GROWTH	144	-0.0597398	0.145419
REGULATION OF SYSTEMIC ARTERIAL BLOOD PRESSURE BY CIRCULATORY RENIN ANGIOTENSIN	12	0.293174	0.145658
REGULATION OF SENSORY PERCEPTION	34	0.16104	0.146013
REGULATION OF MEMBRANE PERMEABILITY	70	-0.0822626	0.146125
MITOTIC G2 DNA DAMAGE CHECKPOINT	13	-0.168268	0.14613
ADENYLATE CYCLASE INHIBITING G PROTEIN COUPLED RECEPTOR SIGNALING PATHWAY	60	0.117058	0.14613
POSITIVE REGULATION OF SECRETION	342	0.0454547	0.146406
REGULATION OF CIRCADIAN SLEEP WAKE CYCLE	17	0.226787	0.146475
PURINE CONTAINING COMPOUND SALVAGE	16	0.243034	0.146475
NUCLEOTIDE SUGAR METABOLIC PROCESS	33	-0.11285	0.146475
REGULATION OF ANION TRANSMEMBRANE TRANSPORT	26	0.188937	0.146475
PIGMENT GRANULE ORGANIZATION	24	-0.127681	0.146977
REGULATION OF NUCLEOCYTOPLASMIC TRANSPORT	214	-0.0496238	0.147966
BETA AMYLOID METABOLIC PROCESS	12	0.275262	0.149867
PIRNA METABOLIC PROCESS	12	0.26045	0.149867
VIRAL LIFE CYCLE	287	-0.0432874	0.150321
HEAD MORPHOGENESIS	35	-0.110279	0.150321
POSITIVE REGULATION OF CYCLIN DEPENDENT PROTEIN KINASE ACTIVITY	33	-0.112347	0.150501
NEGATIVE REGULATION OF I KAPPAB KINASE NF KAPPAB SIGNALING	49	-0.0944319	0.151162
REGULATION OF CD4 POSITIVE ALPHA BETA T CELL ACTIVATION	37	0.154288	0.151348
SEROTONIN METABOLIC PROCESS	11	0.276309	0.15158
POSITIVE REGULATION OF STAT CASCADE	70	0.106013	0.151686
CYTOPLASMIC MRNA PROCESSING BODY ASSEMBLY	12	-0.176903	0.151768
REGULATION OF FATTY ACID BIOSYNTHETIC PROCESS	33	-0.112433	0.151768
LABYRINTHINE LAYER BLOOD VESSEL DEVELOPMENT	17	-0.148276	0.152402
PHOTORECEPTOR CELL MAINTENANCE	33	0.159314	0.152644
DORSAL VENTRAL PATTERN FORMATION	88	0.0941847	0.152754
REGULATION OF CELL GROWTH	382	-0.0377601	0.152754
CRANIAL SKELETAL SYSTEM DEVELOPMENT	55	-0.090203	0.153654
DETECTION OF VISIBLE LIGHT	33	0.159529	0.153784
PROTEIN OLIGOMERIZATION	416	-0.036216	0.154343
CELLULAR RESPONSE TO CORTICOSTEROID STIMULUS	55	-0.0899671	0.154617
PIGMENT METABOLIC PROCESS	57	0.118149	0.154617
POSITIVE REGULATION OF ANTIGEN PROCESSING AND PRESENTATION	14	0.242873	0.154661
REGULATION OF RENAL SYSTEM PROCESS	35	0.154512	0.154661
RESPONSE TO BMP	88	-0.0731352	0.155116
ISOPRENOID METABOLIC PROCESS	109	0.0822683	0.155116
MONOVALENT INORGANIC CATION TRANSPORT	382	0.0421037	0.156066
EPITHELIUM DEVELOPMENT	885	-0.0255548	0.156659
DETECTION OF BIOTIC STIMULUS	23	0.191461	0.156688
POSITIVE REGULATION OF PEPTIDYL TYROSINE PHOSPHORYLATION	155	0.0681441	0.156709
PROTEIN K48 LINKED DEUBIQUITINATION	19	-0.138349	0.157207
POSITIVE REGULATION OF VIRAL TRANSCRIPTION	39	-0.102969	0.157406
HEMATOPOIETIC PROGENITOR CELL DIFFERENTIATION	95	-0.0704282	0.15779
MULTICELLULAR ORGANISMAL MACROMOLECULE METABOLIC PROCESS	77	0.0993332	0.15779
REGULATION OF EXTRINSIC APOPTOTIC SIGNALING PATHWAY	148	-0.0576104	0.15779
REGULATION OF HOMOTYPIC CELL CELL ADHESION	290	0.048491	0.15779
POSITIVE REGULATION OF PROTEIN DEACETYLATION	18	-0.140405	0.15779
REGULATION OF ER TO GOLGI VESICLE MEDIATED TRANSPORT	11	-0.16839	0.157961
NAD METABOLIC PROCESS	53	0.123499	0.158203
STRIATED MUSCLE CELL PROLIFERATION	15	-0.153967	0.158691
POSITIVE REGULATION OF TRANSCRIPTION FROM RNA POLYMERASE II PROMOTER IN RESPONSE TO ENDOPLASMIC RETICULUM STRESS	12	-0.1638	0.158691
PIGMENT ACCUMULATION	12	-0.164644	0.160757
HISTONE DEUBIQUITINATION	20	-0.133844	0.161479
GLAND DEVELOPMENT	374	-0.0375889	0.161479
REGULATION OF T HELPER 1 TYPE IMMUNE RESPONSE	20	0.209223	0.162043
POSITIVE REGULATION OF LAMELLIPODIUM ORGANIZATION	24	-0.12751	0.162123
PROSTATE GLAND DEVELOPMENT	40	-0.10257	0.163308
GLYCOSYL COMPOUND BIOSYNTHETIC PROCESS	115	0.0788995	0.163451
FATTY ACID DERIVATIVE TRANSPORT	19	0.216211	0.1638
RESPONSE TO FUNGUS	46	0.130204	0.1638
RESPONSE TO FIBROBLAST GROWTH FACTOR	114	-0.0642506	0.164056
ACTOMYOSIN STRUCTURE ORGANIZATION	74	-0.0779219	0.164656
REGULATION OF ESTABLISHMENT OF PROTEIN LOCALIZATION TO MITOCHONDRION	122	-0.0621735	0.165149
POSITIVE REGULATION OF PROTEIN EXPORT FROM NUCLEUS	19	-0.137335	0.165323
REGULATION OF EPITHELIAL TO MESENCHYMAL TRANSITION	67	-0.081202	0.165749
NEGATIVE REGULATION OF NECROTIC CELL DEATH	11	-0.168514	0.167961
POSITIVE REGULATION OF NEURON PROJECTION DEVELOPMENT	228	-0.0467027	0.167961
EMBRYONIC CRANIAL SKELETON MORPHOGENESIS	46	-0.0954797	0.167961
REGULATION OF CELLULAR SENESCENCE	26	-0.120795	0.16843
PROTEIN LOCALIZATION TO CHROMOSOME CENTROMERIC REGION	13	-0.15556	0.16843
NEGATIVE REGULATION OF SIGNAL TRANSDUCTION BY P53 CLASS MEDIATOR	27	-0.119055	0.16843
REGULATION OF LYMPHOCYTE MEDIATED IMMUNITY	108	0.0809634	0.168445
REGULATION OF TYPE I INTERFERON MEDIATED SIGNALING PATHWAY	33	-0.109627	0.168509
REGULATION OF TRANSLATIONAL INITIATION	79	-0.0751794	0.168522
PROTEIN LOCALIZATION TO CHROMOSOME	44	-0.0969995	0.169125
CARDIAC MUSCLE ADAPTATION	10	-0.181283	0.169242
ORGANIC HYDROXY COMPOUND CATABOLIC PROCESS	65	0.106695	0.169275
EMBRYONIC CAMERA TYPE EYE DEVELOPMENT	34	-0.108017	0.169818
MITOTIC SPINDLE ASSEMBLY	39	-0.10148	0.169873
CELL RECOGNITION	115	0.0776873	0.170163
CELL PROLIFERATION	637	-0.0289731	0.170442
REGULATION OF FATTY ACID METABOLIC PROCESS	80	-0.0744121	0.170628
NUCLEAR ENVELOPE REASSEMBLY	17	-0.140849	0.170631
NEUROBLAST PROLIFERATION	29	-0.114218	0.170631
NEGATIVE REGULATION OF DEFENSE RESPONSE TO VIRUS	18	-0.138221	0.171061
TRANSMEMBRANE RECEPTOR PROTEIN TYROSINE KINASE SIGNALING PATHWAY	486	-0.0327264	0.171712
RESPONSE TO LAMINAR FLUID SHEAR STRESS	14	-0.154375	0.171754
REGULATION OF T HELPER CELL DIFFERENTIATION	25	0.184638	0.171966
NEGATIVE REGULATION OF FIBROBLAST PROLIFERATION	26	-0.120486	0.173075
CELLULAR MODIFIED AMINO ACID BIOSYNTHETIC PROCESS	49	0.124016	0.173075
POSITIVE REGULATION OF LYMPHOCYTE MIGRATION	26	0.175261	0.1733
NUCLEOSIDE PHOSPHATE BIOSYNTHETIC PROCESS	176	0.0613587	0.1733
REGULATION OF NEURON APOPTOTIC PROCESS	189	-0.0503056	0.1733
ALPHA LINOLENIC ACID METABOLIC PROCESS	12	-0.163191	0.1733
POSITIVE REGULATION OF CELL SUBSTRATE ADHESION	95	-0.068608	0.1733
RNA PHOSPHODIESTER BOND HYDROLYSIS EXONUCLEOLYTIC	35	-0.104911	0.1733
RECEPTOR CLUSTERING	39	0.139006	0.1733
REGULATION OF ACUTE INFLAMMATORY RESPONSE	69	0.102069	0.174946
EPITHELIAL CELL DEVELOPMENT	181	-0.051156	0.175509
STRIATED MUSCLE CELL DIFFERENTIATION	164	-0.0535755	0.175509
DSRNA FRAGMENTATION	22	-0.128625	0.175509
POSITIVE REGULATION OF VACUOLE ORGANIZATION	12	-0.160291	0.176097
MUSCLE TISSUE DEVELOPMENT	264	-0.0429214	0.177351
NEGATIVE REGULATION OF ERBB SIGNALING PATHWAY	44	-0.0948581	0.177351
NEGATIVE REGULATION OF TUMOR NECROSIS FACTOR SUPERFAMILY CYTOKINE PRODUCTION	40	0.137892	0.177351
EPOXYGENASE P450 PATHWAY	17	0.209674	0.178329
PIGMENT BIOSYNTHETIC PROCESS	45	0.128343	0.178448
INNER DYNEIN ARM ASSEMBLY	10	0.270834	0.178776
CELLULAR LIPID CATABOLIC PROCESS	141	0.0683322	0.178854
TELENCEPHALON DEVELOPMENT	219	-0.046611	0.179178
POSITIVE REGULATION OF INTERLEUKIN 6 PRODUCTION	67	0.102875	0.179607
T CELL PROLIFERATION	35	0.14876	0.180343
POSITIVE REGULATION OF GROWTH	229	-0.0456017	0.180343
REGULATION OF TRANSMEMBRANE TRANSPORT	390	0.0397641	0.180343
IMP METABOLIC PROCESS	14	0.238417	0.180576
NEGATIVE REGULATION OF PROTEIN AUTOPHOSPHORYLATION	10	-0.172135	0.181086
APICAL JUNCTION ASSEMBLY	36	-0.10335	0.181086
LEUKOCYTE PROLIFERATION	78	0.0942273	0.181086
POSITIVE REGULATION OF SMOOTH MUSCLE CELL MIGRATION	30	-0.112234	0.181086
NEGATIVE REGULATION OF SMOOTH MUSCLE CELL MIGRATION	16	-0.143372	0.181266
REGULATION OF PROTEIN EXPORT FROM NUCLEUS	33	-0.106562	0.181514
POSITIVE REGULATION OF TELOMERE CAPPING	15	-0.150794	0.181514
POSITIVE REGULATION OF DENDRITE DEVELOPMENT	63	-0.0814193	0.181514
TRANSLESION SYNTHESIS	41	-0.0970635	0.181514
POSITIVE REGULATION OF ENDOCYTOSIS	109	-0.0635959	0.18235
REGULATION OF GROWTH	612	-0.0288234	0.184107
ADENYLATE CYCLASE MODULATING G PROTEIN COUPLED RECEPTOR SIGNALING PATHWAY	123	0.0728383	0.184359
POSITIVE REGULATION OF DEPHOSPHORYLATION	46	-0.0927889	0.1845
REGULATION OF CELL PROLIFERATION	1422	-0.0196591	0.186163
POSITIVE REGULATION OF INTERLEUKIN 1 SECRETION	23	0.188905	0.186204
POSITIVE REGULATION OF TRANSCRIPTION ELONGATION FROM RNA POLYMERASE II PROMOTER	13	-0.155467	0.186204
REGULATION OF PLASMA MEMBRANE ORGANIZATION	71	-0.076597	0.186649
HIGH DENSITY LIPOPROTEIN PARTICLE REMODELING	14	0.229161	0.186649
SPLICEOSOMAL COMPLEX ASSEMBLY	53	-0.0869078	0.186649
REGULATION OF AMINE TRANSPORT	65	0.103355	0.188325
REGULATION OF NEURON DEATH	247	-0.0434452	0.188852
REGULATION OF CHOLESTEROL BIOSYNTHETIC PROCESS	13	-0.155194	0.189531
POSITIVE REGULATION OF ENDOPLASMIC RETICULUM UNFOLDED PROTEIN RESPONSE	13	-0.170056	0.190039
CLATHRIN MEDIATED ENDOCYTOSIS	35	-0.102819	0.19034
NEGATIVE REGULATION OF WNT SIGNALING PATHWAY	189	-0.0489613	0.19034
REGENERATION	155	-0.0536889	0.190608
POSITIVE REGULATION OF TELOMERE MAINTENANCE VIA TELOMERE LENGTHENING	32	-0.108143	0.191431
NEGATIVE REGULATION OF PROTEIN MODIFICATION BY SMALL PROTEIN CONJUGATION OR REMOVAL	138	-0.0564017	0.191558
NEGATIVE REGULATION OF DNA METABOLIC PROCESS	106	-0.0635769	0.191657
POSITIVE REGULATION OF RESPONSE TO DNA DAMAGE STIMULUS	64	-0.0793182	0.191657
LEUKOCYTE CELL CELL ADHESION	239	0.0504358	0.191727
NEGATIVE REGULATION OF NF KAPPAB IMPORT INTO NUCLEUS	17	-0.135825	0.191727
CELL CHEMOTAXIS	147	0.0651684	0.192259
RESPONSE TO PROSTAGLANDIN	33	-0.106268	0.192259
NEGATIVE REGULATION OF CYSTEINE TYPE ENDOPEPTIDASE ACTIVITY	87	-0.0692256	0.192259
CELLULAR RESPONSE TO OXYGEN RADICAL	14	0.236758	0.192259
REGULATION OF DNA TEMPLATED TRANSCRIPTION ELONGATION	44	-0.0932209	0.192259
TELOMERE MAINTENANCE VIA RECOMBINATION	32	-0.105732	0.192359
MITOTIC RECOMBINATION	41	-0.0954298	0.192781
RESPONSE TO OXYGEN RADICAL	17	0.211591	0.192858
REGULATION OF RNA STABILITY	136	-0.056623	0.193865
PURINERGIC NUCLEOTIDE RECEPTOR SIGNALING PATHWAY	21	0.186602	0.193867
REGULATION OF ATPASE ACTIVITY	58	-0.0823526	0.193995
POSITIVE REGULATION OF MITOCHONDRIAL OUTER MEMBRANE PERMEABILIZATION INVOLVED IN APOPTOTIC SIGNALING PATHWAY	36	-0.102142	0.193995
EMBRYONIC EYE MORPHOGENESIS	32	-0.106951	0.195045
RESPONSE TO CORTICOSTEROID	168	-0.0512643	0.19528
MISMATCH REPAIR	27	-0.112844	0.195759
REGULATION OF RESPONSE TO FOOD	17	0.208646	0.195849
POSITIVE REGULATION OF HUMORAL IMMUNE RESPONSE	14	0.226542	0.195849
ECTODERM DEVELOPMENT	21	0.191126	0.195877
REGULATION OF ESTABLISHMENT OF PLANAR POLARITY	108	-0.0622982	0.196409
RETINA VASCULATURE DEVELOPMENT IN CAMERA TYPE EYE	16	-0.138877	0.196567
PROTEIN REFOLDING	20	-0.128716	0.196568
RESPONSE TO OSMOTIC STRESS	62	-0.0800437	0.196679
UNSATURATED FATTY ACID METABOLIC PROCESS	92	0.0834427	0.196765
PIGMENT GRANULE LOCALIZATION	24	-0.118078	0.196827
GLUCOCORTICOID BIOSYNTHETIC PROCESS	6	0.321474	0.196927
POSITIVE REGULATION OF CELLULAR RESPONSE TO INSULIN STIMULUS	22	-0.123233	0.196927
REGULATION OF NEURON PROJECTION DEVELOPMENT	395	-0.034482	0.196927
CELL SEPARATION AFTER CYTOKINESIS	17	-0.134488	0.197115
NEGATIVE REGULATION OF GLIAL CELL PROLIFERATION	11	-0.16399	0.197178
DEFENSE RESPONSE TO FUNGUS	33	0.145524	0.197178
REGULATION OF DNA TEMPLATED TRANSCRIPTION INITIATION	31	-0.108255	0.198182
PROTEIN FOLDING IN ENDOPLASMIC RETICULUM	10	-0.166096	0.198182
REGULATION OF INTERLEUKIN 10 PRODUCTION	45	0.124768	0.198324
BENZENE CONTAINING COMPOUND METABOLIC PROCESS	21	0.183648	0.199187
EMBRYONIC ORGAN DEVELOPMENT	392	-0.034436	0.199593
ESTABLISHMENT OF ENDOTHELIAL INTESTINAL BARRIER	11	-0.169076	0.19971
MITOTIC G2 M TRANSITION CHECKPOINT	19	-0.132313	0.19971
POSITIVE REGULATION OF BMP SIGNALING PATHWAY	31	-0.107178	0.19971
SIGNAL TRANSDUCTION BY PROTEIN PHOSPHORYLATION	393	-0.0343759	0.19971
STAT CASCADE	48	-0.0891784	0.200177
NEGATIVE REGULATION OF MEIOTIC NUCLEAR DIVISION	12	-0.157417	0.200714
IMMUNE RESPONSE REGULATING CELL SURFACE RECEPTOR SIGNALING PATHWAY	275	-0.0404493	0.200714
REPRODUCTION	1145	-0.0210576	0.200714
HISTONE MRNA METABOLIC PROCESS	28	-0.11056	0.201277
REGULATION OF BLOOD CIRCULATION	274	0.0458939	0.201354
NEGATIVE REGULATION OF CATALYTIC ACTIVITY	769	-0.025134	0.202575
NEGATIVE REGULATION OF CELL CELL ADHESION	134	0.0671909	0.202784
NEUROGENESIS	1337	-0.0195724	0.203495
NEGATIVE REGULATION OF IMMUNE SYSTEM PROCESS	354	0.040017	0.203495
TRANSCRIPTION COUPLED NUCLEOTIDE EXCISION REPAIR	72	-0.073511	0.203792
ANDROGEN BIOSYNTHETIC PROCESS	12	0.2404	0.203792
RESPONSE TO INTERFERON GAMMA	129	0.0684309	0.203792
NEGATIVE REGULATION OF LIPID BIOSYNTHETIC PROCESS	44	-0.0917598	0.20432
POST EMBRYONIC ORGAN DEVELOPMENT	13	-0.155743	0.20432
PROTEIN K63 LINKED UBIQUITINATION	35	-0.100354	0.204329
PHOSPHATIDYLSERINE ACYL CHAIN REMODELING	15	0.222518	0.204676
PROTEIN N LINKED GLYCOSYLATION	74	-0.0727639	0.204676
REGULATION OF INNATE IMMUNE RESPONSE	340	-0.0364102	0.204676
PEPTIDYL ASPARAGINE MODIFICATION	39	-0.0957153	0.204676
INTRA GOLGI VESICLE MEDIATED TRANSPORT	45	-0.0904529	0.205208
RESPONSE TO FUNGICIDE	10	-0.16634	0.205434
ACTIN FILAMENT ORGANIZATION	158	-0.051674	0.205834
REGULATION OF VASOCONSTRICTION	63	0.100879	0.208125
REGULATION OF ALPHA AMINO 3 HYDROXY 5 METHYL 4 ISOXAZOLE PROPIONATE SELECTIVE GLUTAMATE RECEPTOR ACTIVITY	18	0.19916	0.208229
REGULATION OF ENDOPLASMIC RETICULUM STRESS INDUCED INTRINSIC APOPTOTIC SIGNALING PATHWAY	30	-0.108045	0.208229
REGULATION OF ANION TRANSPORT	125	0.0689968	0.208229
ACTIVATION OF MAPKK ACTIVITY	52	-0.0847074	0.209418
REGULATION OF MEIOTIC NUCLEAR DIVISION	27	-0.111276	0.210266
REGULATION OF TYPE 2 IMMUNE RESPONSE	26	0.164843	0.210266
RETINOIC ACID METABOLIC PROCESS	17	0.215927	0.210958
REGULATION OF CATECHOLAMINE SECRETION	36	0.136095	0.211223
POSITIVE REGULATION OF ENDOTHELIAL CELL DIFFERENTIATION	15	0.21639	0.211292
POSITIVE REGULATION OF MITOCHONDRION ORGANIZATION	161	-0.0508208	0.211292
NEGATIVE REGULATION OF LIPASE ACTIVITY	14	0.235203	0.211483
NEGATIVE REGULATION OF ENDOPLASMIC RETICULUM STRESS INDUCED INTRINSIC APOPTOTIC SIGNALING PATHWAY	19	-0.128823	0.211677
IMIDAZOLE CONTAINING COMPOUND METABOLIC PROCESS	10	0.255992	0.21191
LONG CHAIN FATTY ACID METABOLIC PROCESS	80	0.0873491	0.21192
REGULATION OF POTASSIUM ION TRANSMEMBRANE TRANSPORTER ACTIVITY	39	-0.0951805	0.21195
EARLY ENDOSOME TO GOLGI TRANSPORT	12	-0.157371	0.213242
PHOSPHATIDYLCHOLINE METABOLIC PROCESS	57	0.105299	0.213371
POSITIVE REGULATION OF HISTONE DEACETYLATION	14	-0.143502	0.213371
PERK MEDIATED UNFOLDED PROTEIN RESPONSE	12	-0.149546	0.213371
NEGATIVE REGULATION OF T CELL MEDIATED IMMUNITY	15	0.21702	0.213371
OLIGOSACCHARIDE LIPID INTERMEDIATE BIOSYNTHETIC PROCESS	19	-0.126234	0.213371
NEGATIVE REGULATION OF RHO PROTEIN SIGNAL TRANSDUCTION	12	-0.159113	0.213388
NEGATIVE REGULATION OF EPITHELIAL CELL PROLIFERATION	110	-0.0601135	0.213805
POSITIVE REGULATION OF CELLULAR AMIDE METABOLIC PROCESS	109	-0.060425	0.213805
NEGATIVE REGULATION OF DEFENSE RESPONSE	138	0.0645275	0.213805
NEGATIVE REGULATION OF APOPTOTIC SIGNALING PATHWAY	196	-0.0462248	0.213805
REGULATION OF AUTOPHAGOSOME ASSEMBLY	33	-0.101562	0.21497
SENSORY PERCEPTION OF PAIN	70	0.0943917	0.215519
REGULATION OF CYTOKINE BIOSYNTHETIC PROCESS	84	0.0847257	0.216381
METHYLATION	263	-0.0402323	0.216885
TRANSMISSION OF NERVE IMPULSE	47	0.115016	0.216967
ANATOMICAL STRUCTURE HOMEOSTASIS	269	0.0450195	0.218051
DNA STRAND ELONGATION INVOLVED IN DNA REPLICATION	25	-0.112786	0.218405
NEGATIVE REGULATION OF MYOTUBE DIFFERENTIATION	17	0.229234	0.218405
KERATAN SULFATE METABOLIC PROCESS	30	-0.105074	0.218855
REGULATION OF DENDRITIC CELL DIFFERENTIATION	11	0.250462	0.21898
CELL PROJECTION ASSEMBLY	250	-0.0410291	0.21898
POSITIVE REGULATION OF MAPK CASCADE	442	0.0346853	0.21898
SKELETAL SYSTEM DEVELOPMENT	428	-0.0319978	0.21898
POSITIVE REGULATION OF MITOCHONDRIAL MEMBRANE PERMEABILITY	18	-0.13237	0.21898
NEGATIVE REGULATION OF ANDROGEN RECEPTOR SIGNALING PATHWAY	12	0.241991	0.21898
REGULATION OF NECROPTOTIC PROCESS	11	-0.159675	0.21898
CELLULAR POTASSIUM ION HOMEOSTASIS	11	-0.157455	0.220057
NEUROTRANSMITTER TRANSPORT	139	0.0633943	0.22203
REGULATION OF TRANSLATION IN RESPONSE TO STRESS	19	-0.125318	0.223141
T HELPER 1 TYPE IMMUNE RESPONSE	19	0.187004	0.223405
TOLL LIKE RECEPTOR SIGNALING PATHWAY	84	-0.0668902	0.223786
SECONDARY METABOLITE BIOSYNTHETIC PROCESS	18	0.192555	0.224677
REGULATION OF TELOMERE MAINTENANCE	64	-0.0757553	0.224677
REGULATION OF CARBOHYDRATE BIOSYNTHETIC PROCESS	86	-0.0662357	0.224677
REGULATION OF MITOCHONDRION ORGANIZATION	211	-0.0439587	0.225346
POSITIVE REGULATION OF CELL DIFFERENTIATION	790	-0.0239296	0.225727
CELLULAR MONOVALENT INORGANIC CATION HOMEOSTASIS	88	-0.065419	0.225845
APOPTOTIC SIGNALING PATHWAY	280	-0.0385564	0.226264
ORGANIC HYDROXY COMPOUND METABOLIC PROCESS	449	0.0339849	0.226489
RETINOL METABOLIC PROCESS	25	0.166047	0.226489
SUBSTRATE INDEPENDENT TELENCEPHALIC TANGENTIAL MIGRATION	12	0.241987	0.226489
REGULATION OF SECRETION	641	0.0283736	0.226489
SYNAPTIC TRANSMISSION GLUTAMATERGIC	21	0.180104	0.226489
SPERMATID NUCLEUS DIFFERENTIATION	16	-0.135058	0.227313
ERBB2 SIGNALING PATHWAY	38	-0.0945146	0.227517
POSITIVE REGULATION OF CD4 POSITIVE ALPHA BETA T CELL ACTIVATION	27	0.157072	0.229944
MAMMARY GLAND DEVELOPMENT	110	-0.0589202	0.230024
RESPONSE TO STEROL	24	-0.115336	0.230283
ANTIGEN PROCESSING AND PRESENTATION	205	-0.0442346	0.230429
RESPONSE TO EXTRACELLULAR STIMULUS	422	-0.0316884	0.230429
PURINERGIC RECEPTOR SIGNALING PATHWAY	27	0.15252	0.230429
REGULATION OF OSSIFICATION	170	-0.0481847	0.230429
STEM CELL PROLIFERATION	60	-0.0767963	0.230498
POSITIVE REGULATION OF CELL COMMUNICATION	1465	-0.0179862	0.230664
POSITIVE REGULATION OF ERK1 AND ERK2 CASCADE	156	0.0587505	0.231057
PEPTIDE TRANSPORT	62	0.0972088	0.231385
NEGATIVE REGULATION OF HEART CONTRACTION	20	0.180205	0.231406
GLUTATHIONE METABOLIC PROCESS	52	0.106989	0.231406
RESPONSE TO REACTIVE OXYGEN SPECIES	187	-0.0460306	0.232198
NCRNA METABOLIC PROCESS	520	-0.0286618	0.232318
RESPONSE TO ESTROGEN	206	-0.0439966	0.232603
CENTROSOME DUPLICATION	32	-0.100337	0.235755
REGULATION OF SEQUENCE SPECIFIC DNA BINDING TRANSCRIPTION FACTOR ACTIVITY	351	-0.0342493	0.235959
G PROTEIN COUPLED PURINERGIC NUCLEOTIDE RECEPTOR SIGNALING PATHWAY	13	0.218576	0.236013
NEGATIVE REGULATION OF TISSUE REMODELING	16	0.208005	0.236215
RNA CATABOLIC PROCESS	223	-0.0421681	0.236835
NEGATIVE REGULATION OF STRIATED MUSCLE CELL APOPTOTIC PROCESS	17	0.196677	0.236835
ACTIVATION OF PHOSPHOLIPASE C ACTIVITY	26	0.158776	0.237074
RELAXATION OF CARDIAC MUSCLE	13	-0.14296	0.237149
LEUKOCYTE CHEMOTAXIS	102	0.0730925	0.237149
MULTIVESICULAR BODY ORGANIZATION	31	-0.100592	0.237149
POSITIVE REGULATION OF RENAL SODIUM EXCRETION	12	0.233935	0.237149
RNA POLYADENYLATION	28	-0.105376	0.237149
NEGATIVE REGULATION OF ORGAN GROWTH	20	-0.121491	0.23728
REGULATION OF I KAPPAB KINASE NF KAPPAB SIGNALING	229	-0.0415351	0.238033
HUMORAL IMMUNE RESPONSE MEDIATED BY CIRCULATING IMMUNOGLOBULIN	35	0.131998	0.238349
IRON ION TRANSPORT	51	-0.0814623	0.238669
LEUKOCYTE MEDIATED IMMUNITY	148	0.0595755	0.238669
CD4 POSITIVE OR CD8 POSITIVE ALPHA BETA T CELL LINEAGE COMMITMENT	11	0.255388	0.238707
POSITIVE REGULATION OF INTRACELLULAR PROTEIN TRANSPORT	245	-0.0401549	0.239067
RNA 3 END PROCESSING	96	-0.0614735	0.239792
MONOCYTE CHEMOTAXIS	32	0.136994	0.239942
REGULATION OF ORGAN MORPHOGENESIS	236	-0.0408242	0.239942
REGULATION OF TYROSINE PHOSPHORYLATION OF STAT PROTEIN	67	0.0918954	0.241157
PHOSPHATIDYLCHOLINE BIOSYNTHETIC PROCESS	26	0.156188	0.241157
NEGATIVE REGULATION OF OSTEOCLAST DIFFERENTIATION	23	0.166072	0.241722
DNA TEMPLATED TRANSCRIPTION TERMINATION	101	-0.0599095	0.241886
SOMATIC DIVERSIFICATION OF IMMUNE RECEPTORS	40	-0.0903587	0.24226
NEGATIVE REGULATION OF LEUKOCYTE DIFFERENTIATION	77	0.0848668	0.242486
POSITIVE REGULATION OF PROTEIN SECRETION	196	0.0509246	0.242544
POSITIVE REGULATION OF INTERFERON GAMMA BIOSYNTHETIC PROCESS	10	0.246754	0.243125
FATTY ACID METABOLIC PROCESS	268	0.0431445	0.243138
REGULATION OF VACUOLE ORGANIZATION	40	-0.08992	0.243555
REGULATION OF PHOSPHOLIPASE C ACTIVITY	38	0.12521	0.243629
NONRIBOSOMAL PEPTIDE BIOSYNTHETIC PROCESS	15	0.203149	0.243629
CARDIAC SEPTUM DEVELOPMENT	85	-0.0646012	0.244239
LEUKOTRIENE BIOSYNTHETIC PROCESS	15	0.201198	0.244239
NEGATIVE REGULATION OF HEMATOPOIETIC PROGENITOR CELL DIFFERENTIATION	24	0.160915	0.244239
RNA CAPPING	37	-0.0926743	0.244239
PROTEIN EXIT FROM ENDOPLASMIC RETICULUM	20	-0.119683	0.244315
REGULATION OF NOREPINEPHRINE SECRETION	13	0.229155	0.244421
NEURAL TUBE DEVELOPMENT	146	-0.0504673	0.244897
REGULATION OF DENDRITE DEVELOPMENT	117	-0.0558553	0.245853
POSITIVE REGULATION OF GLUCOSE TRANSPORT	41	-0.0888503	0.246355
POSITIVE REGULATION OF STRIATED MUSCLE CONTRACTION	13	-0.144205	0.246883
REGULATION OF LAMELLIPODIUM ORGANIZATION	37	-0.0936158	0.248353
INORGANIC ANION TRANSPORT	107	0.0696626	0.249236
REGULATION OF GLIAL CELL PROLIFERATION	21	-0.119313	0.249403
ERROR PRONE TRANSLESION SYNTHESIS	19	-0.121091	0.249403
REGULATION OF NEURONAL SYNAPTIC PLASTICITY	48	0.10847	0.249806
CYTOPLASMIC MICROTUBULE ORGANIZATION	38	-0.0916717	0.250153
POSITIVE REGULATION OF EPITHELIAL TO MESENCHYMAL TRANSITION	34	-0.0961254	0.250153
L AMINO ACID IMPORT	10	-0.162977	0.250153
REGULATION OF RECEPTOR ACTIVITY	112	-0.0564006	0.251852
LUNG MORPHOGENESIS	45	-0.0850076	0.251852
REGULATION OF CORTICOSTEROID HORMONE SECRETION	11	0.236673	0.251852
RESPONSE TO GRAVITY	11	0.267701	0.251852
REGULATION OF LYMPHOCYTE DIFFERENTIATION	127	0.063276	0.251852
REGULATION OF CALCINEURIN NFAT SIGNALING CASCADE	17	-0.130078	0.251852
RESPONSE TO CORTICOSTERONE	25	-0.109837	0.251852
RESPONSE TO NITRIC OXIDE	21	-0.116875	0.251852
REGULATION OF RNA POLYMERASE II TRANSCRIPTIONAL PREINITIATION COMPLEX ASSEMBLY	13	-0.145158	0.252099
CELLULAR RESPONSE TO BIOTIC STIMULUS	156	-0.048452	0.252451
REGULATION OF ENERGY HOMEOSTASIS	15	-0.134152	0.252451
REGULATION OF LIPID KINASE ACTIVITY	47	-0.0828814	0.252451
BICELLULAR TIGHT JUNCTION ASSEMBLY	29	-0.102324	0.252451
MITOCHONDRION ORGANIZATION	575	-0.0264862	0.252451
REGULATION OF CELL SHAPE	133	-0.0521491	0.252451
T CELL MIGRATION	13	0.220545	0.252954
REGULATION OF MRNA SPLICING VIA SPLICEOSOME	62	-0.073182	0.253793
AROMATIC AMINO ACID FAMILY CATABOLIC PROCESS	19	0.175352	0.254189
MUCOPOLYSACCHARIDE METABOLIC PROCESS	104	-0.0579822	0.254189
CELL CELL JUNCTION ASSEMBLY	68	-0.0701245	0.255365
POSITIVE REGULATION OF NUCLEASE ACTIVITY	15	-0.136442	0.255526
NEGATIVE REGULATION OF NUCLEAR DIVISION	45	-0.0839793	0.256275
BILE ACID METABOLIC PROCESS	32	0.132069	0.256473
CELLULAR RESPONSE TO INORGANIC SUBSTANCE	147	-0.0494463	0.256991
INTRACELLULAR LIPID TRANSPORT	20	-0.117559	0.258842
POSITIVE REGULATION OF STEM CELL PROLIFERATION	58	-0.0752573	0.258842
RESPONSE TO GAMMA RADIATION	49	-0.0812762	0.258924
BONE TRABECULA MORPHOGENESIS	11	0.252552	0.259079
REGULATION OF CYTOKINE PRODUCTION	528	0.0295991	0.259238
PHOSPHATIDYLETHANOLAMINE ACYL CHAIN REMODELING	20	0.173189	0.259547
PLASMA MEMBRANE ORGANIZATION	196	-0.0430904	0.260093
POSITIVE REGULATION OF TYPE 2 IMMUNE RESPONSE	14	0.2035	0.260093
DEVELOPMENTAL GROWTH INVOLVED IN MORPHOGENESIS	100	-0.0586787	0.260093
POSITIVE REGULATION OF INTRINSIC APOPTOTIC SIGNALING PATHWAY	50	-0.0800261	0.260619
NEGATIVE REGULATION OF CATABOLIC PROCESS	199	-0.0427677	0.260652
RESPONSE TO PAIN	25	0.149862	0.260722
METAL ION TRANSPORT	522	0.0295965	0.263035
CYTOLYSIS	20	0.174066	0.263035
CORTICAL CYTOSKELETON ORGANIZATION	36	-0.0913445	0.263035
FEMALE MEIOTIC DIVISION	22	-0.113652	0.264384
NEPHRON TUBULE FORMATION	18	0.178717	0.264384
PROSTANOID BIOSYNTHETIC PROCESS	19	0.17809	0.265438
POSITIVE REGULATION OF RESPONSE TO STIMULUS	1803	-0.0155539	0.266229
MAMMARY GLAND EPITHELIUM DEVELOPMENT	51	-0.0791364	0.266229
NEGATIVE REGULATION OF PROTEIN CATABOLIC PROCESS	109	-0.0559003	0.266229
VENTRICULAR SEPTUM DEVELOPMENT	54	-0.0764575	0.266229
GLIAL CELL FATE COMMITMENT	13	0.20858	0.266229
MEIOTIC CELL CYCLE PROCESS	134	-0.0509097	0.266229
CELL SURFACE RECEPTOR SIGNALING PATHWAY INVOLVED IN CELL CELL SIGNALING	66	0.0876536	0.26785
PROTEIN NEDDYLATION	13	-0.137583	0.267869
NEGATIVE REGULATION OF CELL CYCLE G2 M PHASE TRANSITION	25	-0.106968	0.267976
POSITIVE REGULATION OF MULTI ORGANISM PROCESS	152	-0.0479181	0.268226
REGULATION OF TRIGLYCERIDE BIOSYNTHETIC PROCESS	18	-0.122487	0.26867
NEGATIVE REGULATION OF INTERLEUKIN 6 PRODUCTION	31	0.131963	0.270422
RESPONSE TO IRON ION	34	-0.0936753	0.271322
NEGATIVE REGULATION OF SMALL GTPASE MEDIATED SIGNAL TRANSDUCTION	35	-0.0922753	0.271953
TETRAPYRROLE METABOLIC PROCESS	53	0.0982771	0.271953
MITOTIC CYTOKINESIS	31	-0.0965432	0.272508
POSITIVE REGULATION OF DEVELOPMENTAL GROWTH	150	-0.0480249	0.272508
VESICLE MEDIATED TRANSPORT BETWEEN ENDOSOMAL COMPARTMENTS	20	-0.119327	0.272508
POSITIVE REGULATION OF HISTONE METHYLATION	32	-0.095117	0.272508
REGULATION OF GRANULOCYTE MACROPHAGE COLONY STIMULATING FACTOR PRODUCTION	14	0.20221	0.273709
REGULATION OF ENDOCYTOSIS	192	-0.0427254	0.273709
NUCLEOTIDE EXCISION REPAIR DNA INCISION	38	-0.0876884	0.273709
CELL AGING	65	-0.0697953	0.273709
NEGATIVE REGULATION OF T CELL DIFFERENTIATION	31	0.133169	0.273709
EYE PHOTORECEPTOR CELL DIFFERENTIATION	38	0.117504	0.273753
PROTEIN LOCALIZATION TO CELL PERIPHERY	147	-0.0481857	0.274855
RESPONSE TO INORGANIC SUBSTANCE	457	-0.0285245	0.275279
NEGATIVE REGULATION OF HEMOPOIESIS	123	0.061923	0.275279
REGULATION OF CARDIAC MUSCLE CONTRACTION	63	-0.0706281	0.275279
QUINONE METABOLIC PROCESS	27	-0.101403	0.275279
LIPOPROTEIN LOCALIZATION	11	-0.148713	0.275301
PROTEIN LOCALIZATION TO LYSOSOME	20	-0.117117	0.275873
REGULATION OF SKELETAL MUSCLE ADAPTATION	13	0.227682	0.275873
INOSITOL PHOSPHATE MEDIATED SIGNALING	16	-0.124837	0.276263
REGULATION OF INTERFERON GAMMA BIOSYNTHETIC PROCESS	14	0.201949	0.276834
CELLULAR MODIFIED AMINO ACID METABOLIC PROCESS	203	0.0471338	0.277375
POSITIVE REGULATION OF TRANSLATIONAL INITIATION	21	-0.112545	0.27777
ANTEROGRADE AXONAL TRANSPORT	26	-0.103443	0.278126
SYNAPTIC VESICLE CYTOSKELETAL TRANSPORT	15	-0.127184	0.278126
FOREBRAIN DEVELOPMENT	342	-0.0324708	0.278126
POSITIVE REGULATION OF MULTICELLULAR ORGANISMAL METABOLIC PROCESS	21	-0.113934	0.278126
RETROGRADE PROTEIN TRANSPORT ER TO CYTOSOL	16	-0.125539	0.278126
GLOBAL GENOME NUCLEOTIDE EXCISION REPAIR	32	-0.0939706	0.278126
RECEPTOR METABOLIC PROCESS	77	-0.0642986	0.278126
REGULATION OF TRANSCRIPTION FROM RNA POLYMERASE I PROMOTER	23	0.158375	0.27852
NEGATIVE REGULATION OF PHOSPHOPROTEIN PHOSPHATASE ACTIVITY	15	-0.128599	0.278786
GLUCOSAMINE CONTAINING COMPOUND METABOLIC PROCESS	23	-0.109587	0.278786
NIK NF KAPPAB SIGNALING	81	-0.0626166	0.278786
SMOOTH MUSCLE CONTRACTION	44	0.108211	0.278786
REGULATION OF LEUKOCYTE CHEMOTAXIS	93	0.0712495	0.278786
SUPEROXIDE ANION GENERATION	11	0.22304	0.278786
UBIQUINONE METABOLIC PROCESS	13	-0.133814	0.278786
LIPID LOCALIZATION	242	0.0427963	0.278786
POLARIZED EPITHELIAL CELL DIFFERENTIATION	12	-0.141108	0.279278
POSITIVE REGULATION OF INTRACELLULAR TRANSPORT	353	-0.0318381	0.280052
REGULATION OF GLUTAMATE SECRETION	14	0.20275	0.280052
PURINE NUCLEOBASE METABOLIC PROCESS	20	0.165754	0.281103
POSITIVE REGULATION OF RECEPTOR MEDIATED ENDOCYTOSIS	45	-0.0812302	0.281902
NEGATIVE REGULATION OF PEPTIDYL THREONINE PHOSPHORYLATION	15	-0.127713	0.281902
ORGANIC CATION TRANSPORT	20	0.163527	0.281902
ASPARTATE FAMILY AMINO ACID CATABOLIC PROCESS	17	0.178641	0.282053
MEMBRANE DEPOLARIZATION DURING ACTION POTENTIAL	36	0.119896	0.283039
POSITIVE REGULATION OF CELL ACTIVATION	274	0.0398662	0.283039
CELL DIFFERENTIATION IN SPINAL CORD	50	0.0993648	0.283055
REGULATION OF CELL SUBSTRATE ADHESION	167	-0.0448317	0.283075
POSITIVE REGULATION OF INTERLEUKIN 13 PRODUCTION	13	0.206193	0.283075
POSITIVE REGULATION OF INTERLEUKIN 2 BIOSYNTHETIC PROCESS	12	0.223528	0.283075
NUCLEOTIDE EXCISION REPAIR DNA DAMAGE RECOGNITION	23	-0.106481	0.284255
POSITIVE REGULATION OF CELLULAR COMPONENT BIOGENESIS	389	-0.0302354	0.284255
VIRION ASSEMBLY	37	-0.0881077	0.284255
GLYCOSPHINGOLIPID BIOSYNTHETIC PROCESS	24	0.150724	0.284405
NEGATIVE REGULATION OF BEHAVIOR	13	0.20537	0.284405
REGULATION OF CELL ACTIVATION	437	0.031105	0.286676
POSITIVE REGULATION OF METANEPHROS DEVELOPMENT	13	-0.138745	0.286676
PROTEIN MATURATION	250	0.0415163	0.286676
CELLULAR SENESCENCE	33	-0.0918681	0.286676
REGULATION OF CYSTEINE TYPE ENDOPEPTIDASE ACTIVITY	208	-0.040284	0.286676
POSITIVE REGULATION OF ASTROCYTE DIFFERENTIATION	12	-0.13888	0.286676
POSITIVE REGULATION OF ANION TRANSPORT	55	0.0939802	0.286676
ESTABLISHMENT OF MITOCHONDRION LOCALIZATION	17	-0.121189	0.286687
REGULATION OF STAT CASCADE	131	0.0584301	0.286728
POSITIVE REGULATION OF EXTRINSIC APOPTOTIC SIGNALING PATHWAY VIA DEATH DOMAIN RECEPTORS	17	-0.121699	0.286754
SPECIFICATION OF SYMMETRY	112	0.0633882	0.286801
REGULATION OF HISTONE H3 K9 ACETYLATION	14	-0.131692	0.287635
NEGATIVE REGULATION OF ALPHA BETA T CELL ACTIVATION	22	0.159519	0.288359
ATP DEPENDENT CHROMATIN REMODELING	73	-0.064773	0.288496
SINGLE FERTILIZATION	89	0.071781	0.288589
NEGATIVE REGULATION OF CD4 POSITIVE ALPHA BETA T CELL ACTIVATION	15	0.203705	0.288671
RELAXATION OF MUSCLE	19	-0.114635	0.2889
MUSCLE STRUCTURE DEVELOPMENT	411	-0.0292281	0.289031
REGULATION OF GLUCONEOGENESIS	37	-0.0874186	0.289031
ALCOHOL CATABOLIC PROCESS	52	0.096382	0.289264
RESPONSE TO INTERFERON ALPHA	19	-0.115341	0.290061
LYSINE METABOLIC PROCESS	13	0.206407	0.290127
PURINE CONTAINING COMPOUND METABOLIC PROCESS	379	0.0331784	0.290331
REGULATION OF POTASSIUM ION TRANSPORT	79	-0.0622378	0.290796
OOCYTE MATURATION	18	-0.118045	0.290916
HINDBRAIN DEVELOPMENT	135	-0.0486929	0.291126
ANTIGEN PROCESSING AND PRESENTATION OF PEPTIDE ANTIGEN	169	-0.043939	0.291126
REGULATION OF MEMBRANE POTENTIAL	311	0.0366489	0.291126
REGULATION OF LEUKOCYTE DIFFERENTIATION	219	0.0440488	0.291126
CHEMOSENSORY BEHAVIOR	14	0.212199	0.291126
REGULATION OF PHOSPHOLIPID BIOSYNTHETIC PROCESS	13	-0.134388	0.291126
LOCALIZATION WITHIN MEMBRANE	118	-0.0518275	0.291126
REGULATION OF PRI MIRNA TRANSCRIPTION FROM RNA POLYMERASE II PROMOTER	16	-0.123301	0.291126
REGULATION OF MITOCHONDRIAL DEPOLARIZATION	17	0.179215	0.291212
REGULATION OF TELOMERE MAINTENANCE VIA TELOMERE LENGTHENING	48	-0.0777341	0.292154
REGULATION OF MAMMARY GLAND EPITHELIAL CELL PROLIFERATION	16	-0.125606	0.292177
REGULATION OF STRESS ACTIVATED PROTEIN KINASE SIGNALING CASCADE	191	-0.0414493	0.292177
REGULATION OF BONE DEVELOPMENT	17	0.17481	0.292177
I KAPPAB PHOSPHORYLATION	12	-0.13685	0.292177
PHAGOSOME ACIDIFICATION	27	-0.0985914	0.292237
BONE MATURATION	14	0.194999	0.292237
REGULATION OF DENDRITE MORPHOGENESIS	72	-0.06465	0.292598
REGULATION OF ALTERNATIVE MRNA SPLICING VIA SPLICEOSOME	35	-0.0885739	0.295024
REGULATION OF STEM CELL PROLIFERATION	83	-0.0605553	0.295024
REGULATION OF MUSCLE TISSUE DEVELOPMENT	100	-0.0555649	0.295956
REGULATION OF T CELL DIFFERENTIATION	103	0.0653815	0.296671
NEGATIVE REGULATION OF INNATE IMMUNE RESPONSE	38	0.111762	0.297348
POSITIVE REGULATION OF GLUCONEOGENESIS	13	-0.133882	0.297575
G2 DNA DAMAGE CHECKPOINT	33	-0.0904812	0.299304
REGULATION OF SODIUM ION TRANSPORT	72	-0.0641079	0.299621
MEMBRANE DOCKING	67	-0.0659788	0.303158
POSITIVE REGULATION OF MAP KINASE ACTIVITY	199	0.0456114	0.303158
REGULATION OF TELOMERE CAPPING	21	-0.110446	0.303599
POSITIVE REGULATION OF RESPONSE TO CYTOKINE STIMULUS	32	-0.0911194	0.303666
ACROSOME ASSEMBLY	10	-0.14678	0.303986
REGULATION OF VIRAL TRANSCRIPTION	61	-0.0686136	0.304112
ENDOTHELIAL CELL DEVELOPMENT	43	-0.0802771	0.304863
POSITIVE REGULATION OF ESTABLISHMENT OF PROTEIN LOCALIZATION	487	-0.026403	0.304863
CARDIAC CHAMBER DEVELOPMENT	141	-0.0469184	0.305161
POSITIVE REGULATION OF SODIUM ION TRANSMEMBRANE TRANSPORT	16	-0.120981	0.305161
REGULATION OF NEUTROPHIL CHEMOTAXIS	27	0.135731	0.305161
MESENCHYMAL TO EPITHELIAL TRANSITION	15	0.187834	0.305724
REGULATION OF TRANSLATIONAL INITIATION IN RESPONSE TO STRESS	13	-0.129895	0.305724
REGULATION OF LYMPHOCYTE CHEMOTAXIS	18	0.169225	0.306648
BILE ACID BIOSYNTHETIC PROCESS	18	0.165031	0.306819
MITOCHONDRIAL ELECTRON TRANSPORT UBIQUINOL TO CYTOCHROME C	13	-0.130117	0.306819
POSITIVE REGULATION OF TRANSCRIPTION FROM RNA POLYMERASE II PROMOTER IN RESPONSE TO STRESS	23	-0.104641	0.306949
CELLULAR RESPONSE TO EXOGENOUS DSRNA	12	-0.135788	0.307164
NEGATIVE REGULATION OF NEUROTRANSMITTER TRANSPORT	15	-0.127438	0.307555
PHAGOSOME MATURATION	37	-0.0848897	0.307555
POSITIVE REGULATION OF CHEMOTAXIS	118	0.0596687	0.3077
REGULATION OF MITOCHONDRIAL MEMBRANE PERMEABILITY INVOLVED IN APOPTOTIC PROCESS	22	-0.107021	0.307808
REGULATION OF GRANULOCYTE CHEMOTAXIS	39	0.109419	0.307808
INTESTINAL ABSORPTION	23	-0.103454	0.30782
DETECTION OF OTHER ORGANISM	16	0.175338	0.307922
COBALAMIN METABOLIC PROCESS	19	0.161776	0.308594
SHORT CHAIN FATTY ACID METABOLIC PROCESS	13	0.199114	0.308825
MACROPHAGE ACTIVATION INVOLVED IN IMMUNE RESPONSE	10	0.225452	0.308968
MYD88 INDEPENDENT TOLL LIKE RECEPTOR SIGNALING PATHWAY	30	-0.0927587	0.308968
NEGATIVE REGULATION OF MUSCLE TISSUE DEVELOPMENT	33	-0.0895386	0.308968
REGULATION OF RESPONSE TO WOUNDING	384	0.0319461	0.309185
MAMMARY GLAND LOBULE DEVELOPMENT	17	-0.118676	0.309185
REGULATION OF LIPID BIOSYNTHETIC PROCESS	123	-0.0495432	0.309852
RESPONSE TO INCREASED OXYGEN LEVELS	23	-0.105133	0.31093
G PROTEIN COUPLED PURINERGIC RECEPTOR SIGNALING PATHWAY	19	0.159101	0.311124
MICROTUBULE NUCLEATION	18	-0.11499	0.311351
PURINE NUCLEOBASE BIOSYNTHETIC PROCESS	12	0.205089	0.311351
SYNAPTIC TRANSMISSION DOPAMINERGIC	14	0.187572	0.311351
RECOMBINATIONAL REPAIR	77	-0.0610995	0.3114
NEURON PROJECTION EXTENSION	50	-0.074151	0.311404
REGULATION OF PHOSPHOLIPID METABOLIC PROCESS	58	-0.0693011	0.311404
POSITIVE REGULATION OF INTERLEUKIN 17 PRODUCTION	13	0.194159	0.311404
MRNA CIS SPLICING VIA SPLICEOSOME	16	-0.120207	0.311404
REGULATION OF POTASSIUM ION TRANSMEMBRANE TRANSPORT	57	-0.0698735	0.311404
REGULATION OF RESPONSE TO CYTOKINE STIMULUS	134	-0.0474446	0.311404
PROTEIN HYDROXYLATION	16	-0.119179	0.311404
PRIMARY ALCOHOL METABOLIC PROCESS	41	0.105709	0.311404
NEURAL PRECURSOR CELL PROLIFERATION	69	-0.064129	0.311455
CYTOSKELETON DEPENDENT CYTOKINESIS	39	-0.0821415	0.313957
REGULATION OF LYMPHOCYTE MIGRATION	36	0.114091	0.314094
REGULATION OF PEPTIDYL THREONINE PHOSPHORYLATION	36	-0.0854367	0.314311
NEGATIVE REGULATION OF CYTOKINE PRODUCTION INVOLVED IN IMMUNE RESPONSE	21	0.152607	0.315001
PROTEIN IMPORT INTO NUCLEUS TRANSLOCATION	25	-0.100026	0.315001
T CELL SELECTION	35	0.118309	0.315001
EMBRYONIC HEMOPOIESIS	20	-0.110155	0.316795
MEIOTIC CELL CYCLE	164	-0.0428677	0.317767
REGULATION OF TRANSFORMING GROWTH FACTOR BETA PRODUCTION	25	-0.100029	0.317937
GROOMING BEHAVIOR	12	0.203677	0.318211
NUCLEOPHAGY	18	-0.113152	0.31846
REGULATION OF EXOSOMAL SECRETION	17	-0.116451	0.318706
SUBSTRATE ADHESION DEPENDENT CELL SPREADING	38	-0.0828898	0.318706
MITOCHONDRIAL TRANSPORT	173	-0.0417299	0.31892
CELLULAR RESPONSE TO VITAMIN D	14	-0.126576	0.319341
OLIGOSACCHARIDE CATABOLIC PROCESS	11	0.21489	0.320504
ORGAN GROWTH	64	-0.0658957	0.320793
INTERFERON GAMMA MEDIATED SIGNALING PATHWAY	66	0.0799674	0.321791
CHROMOSOME SEPARATION	18	-0.112917	0.322925
MUSCLE CELL PROLIFERATION	19	-0.112172	0.322925
POSITIVE REGULATION OF STEM CELL DIFFERENTIATION	50	-0.0732089	0.322925
EXTRACELLULAR MATRIX ASSEMBLY	15	0.182052	0.322963
REGULATION OF VESICLE MEDIATED TRANSPORT	435	-0.0270155	0.323612
REVERSE CHOLESTEROL TRANSPORT	14	0.185809	0.324483
POTASSIUM ION TRANSPORT	133	0.054233	0.324733
POSITIVE REGULATION OF ACTIVATED T CELL PROLIFERATION	28	0.127251	0.324935
REGULATION OF SERINE TYPE PEPTIDASE ACTIVITY	9	0.224812	0.326281
REGULATION OF TRIGLYCERIDE CATABOLIC PROCESS	10	0.230455	0.326281
T CELL ACTIVATION INVOLVED IN IMMUNE RESPONSE	51	0.091314	0.326926
BLASTOCYST FORMATION	30	-0.0913381	0.326926
STARTLE RESPONSE	23	0.144459	0.326926
POSITIVE REGULATION OF TRANSCRIPTION REGULATORY REGION DNA BINDING	14	-0.124582	0.326926
REGULATION OF POLYSACCHARIDE METABOLIC PROCESS	43	-0.0775275	0.326947
POSITIVE REGULATION OF NUCLEOCYTOPLASMIC TRANSPORT	118	-0.0491742	0.327521
DEVELOPMENTAL PIGMENTATION	38	-0.0816902	0.327521
REGULATION OF PEPTIDYL SERINE PHOSPHORYLATION OF STAT PROTEIN	13	0.19134	0.327521
BASEMENT MEMBRANE ORGANIZATION	11	0.22091	0.327521
MITOCHONDRIAL CALCIUM ION TRANSPORT	11	0.212431	0.327941
C21 STEROID HORMONE METABOLIC PROCESS	22	0.142257	0.328386
COMPLEMENT ACTIVATION ALTERNATIVE PATHWAY	10	0.214823	0.328386
POSITIVE REGULATION OF TELOMERE MAINTENANCE	45	-0.0762017	0.328386
CARDIAC EPITHELIAL TO MESENCHYMAL TRANSITION	24	-0.0992897	0.328386
PHOSPHATIDYLGLYCEROL METABOLIC PROCESS	28	0.127719	0.329041
REGULATION OF ACTIN NUCLEATION	26	-0.0960632	0.32952
REGULATION OF NUCLEAR CELL CYCLE DNA REPLICATION	11	-0.135719	0.329995
RESPONSE TO COLD	42	-0.0780888	0.330108
NEGATIVE REGULATION OF OSSIFICATION	64	-0.0646289	0.330368
STEROL HOMEOSTASIS	50	-0.072067	0.330705
KERATAN SULFATE BIOSYNTHETIC PROCESS	25	-0.0973906	0.330705
MEIOSIS I	75	-0.0600687	0.330731
NEGATIVE REGULATION OF EMBRYONIC DEVELOPMENT	26	-0.0957355	0.330731
BEHAVIORAL RESPONSE TO PAIN	12	0.197237	0.330851
CELLULAR RESPONSE TO INTERFERON GAMMA	109	0.0596501	0.332167
REGULATION OF CHEMOTAXIS	176	0.0461102	0.333036
GLYCINE METABOLIC PROCESS	17	0.164215	0.333238
CELLULAR RESPONSE TO FATTY ACID	49	-0.0727513	0.333238
ORGAN MATURATION	18	0.158799	0.333355
NEGATIVE REGULATION OF LIPID STORAGE	16	-0.117412	0.333355
POSITIVE REGULATION OF RECEPTOR RECYCLING	11	-0.136983	0.333399
ORGANIC ACID METABOLIC PROCESS	883	0.0202066	0.333462
TRACHEA MORPHOGENESIS	12	-0.136172	0.334606
EXTRACELLULAR REGULATION OF SIGNAL TRANSDUCTION	11	-0.134993	0.334994
ESTABLISHMENT OF PROTEIN LOCALIZATION TO PLASMA MEMBRANE	88	-0.0555262	0.334994
POSITIVE REGULATION OF THYMOCYTE AGGREGATION	11	0.216403	0.335028
CELL JUNCTION ASSEMBLY	122	-0.0478615	0.335329
REGULATION OF INFLAMMATORY RESPONSE TO ANTIGENIC STIMULUS	18	0.158372	0.336383
ACTIN MYOSIN FILAMENT SLIDING	33	0.112946	0.336545
LINOLEIC ACID METABOLIC PROCESS	11	-0.136356	0.337173
RENAL SYSTEM PROCESS INVOLVED IN REGULATION OF SYSTEMIC ARTERIAL BLOOD PRESSURE	21	0.146443	0.33795
ARP2 3 COMPLEX MEDIATED ACTIN NUCLEATION	16	-0.114841	0.338182
MEMBRANE ASSEMBLY	24	-0.0980857	0.339261
NEGATIVE REGULATION OF CELL AGING	17	-0.114137	0.339261
ENERGY DERIVATION BY OXIDATION OF ORGANIC COMPOUNDS	206	-0.0373599	0.339261
REGULATION OF INTERLEUKIN 8 SECRETION	16	0.17196	0.339261
KETONE BODY METABOLIC PROCESS	11	0.215306	0.339261
STRIATED MUSCLE ADAPTATION	21	-0.104527	0.339261
DEVELOPMENTAL CELL GROWTH	72	-0.0606781	0.339277
MUSCLE CELL DIFFERENTIATION	224	-0.0358973	0.3398
SPERM EGG RECOGNITION	37	0.106312	0.339978
TYROSINE PHOSPHORYLATION OF STAT PROTEIN	10	0.220339	0.339978
NEGATIVE REGULATION OF PRODUCTION OF MOLECULAR MEDIATOR OF IMMUNE RESPONSE	28	0.12512	0.340145
POSITIVE REGULATION OF GLYCOPROTEIN METABOLIC PROCESS	20	-0.106469	0.340145
ACUTE INFLAMMATORY RESPONSE	66	0.0769223	0.340405
TOXIN TRANSPORT	34	-0.0839877	0.340732
CELLULAR CHEMICAL HOMEOSTASIS	527	0.025791	0.340732
REGULATION OF CARDIAC MUSCLE CONTRACTION BY CALCIUM ION SIGNALING	22	-0.10081	0.340867
POSITIVE REGULATION OF SODIUM ION TRANSPORT	33	-0.085085	0.341077
REGULATION OF PROTEIN POLYMERIZATION	160	-0.0418406	0.341077
REGULATION OF IRE1 MEDIATED UNFOLDED PROTEIN RESPONSE	13	-0.132603	0.341077
POSITIVE REGULATION OF SMOOTH MUSCLE CONTRACTION	28	0.124802	0.341077
MEMBRANE PROTEIN PROTEOLYSIS	34	0.111461	0.34207
NEGATIVE REGULATION OF NEURON APOPTOTIC PROCESS	132	-0.0456015	0.342491
DNA DOUBLE STRAND BREAK PROCESSING	18	-0.110954	0.342491
NEGATIVE REGULATION OF RESPONSE TO WOUNDING	149	0.0494003	0.342491
DIENCEPHALON DEVELOPMENT	71	0.0734628	0.343069
VACUOLAR ACIDIFICATION	14	-0.119719	0.343426
LIPID HOMEOSTASIS	97	-0.0523917	0.344862
MYELOID CELL DIFFERENTIATION	185	-0.0388986	0.345092
PROTEIN HETEROTRIMERIZATION	14	-0.12274	0.34696
POSITIVE REGULATION OF ADAPTIVE IMMUNE RESPONSE	71	0.0733641	0.347122
REGULATION OF T CELL CHEMOTAXIS	11	0.211472	0.347122
KERATINOCYTE PROLIFERATION	11	0.202425	0.347122
POSITIVE REGULATION OF OLIGODENDROCYTE DIFFERENTIATION	12	0.195489	0.347122
REGULATION OF CALCIUM ION TRANSPORT	195	0.0425835	0.347122
MITOCHONDRION LOCALIZATION	35	-0.0821946	0.347122
REGULATION OF TRANSMISSION OF NERVE IMPULSE	13	0.201	0.347122
MEMBRANE LIPID CATABOLIC PROCESS	22	0.139316	0.347416
POSITIVE REGULATION OF VIRAL RELEASE FROM HOST CELL	15	-0.118214	0.3475
PROTEIN LOCALIZATION TO SYNAPSE	15	0.168747	0.3475
BILE ACID AND BILE SALT TRANSPORT	27	0.122915	0.347994
POSITIVE REGULATION OF PEPTIDE SECRETION	86	0.0658323	0.347994
ADENOHYPOPHYSIS DEVELOPMENT	12	0.191334	0.347994
NEGATIVE REGULATION OF DEVELOPMENTAL PROCESS	755	-0.0200856	0.348345
ADAPTIVE IMMUNE RESPONSE BASED ON SOMATIC RECOMBINATION OF IMMUNE RECEPTORS BUILT FROM IMMUNOGLOBULIN SUPERFAMILY DOMAINS	117	0.0556099	0.348358
NOTCH RECEPTOR PROCESSING	16	0.166976	0.349706
NEGATIVE REGULATION OF RESPONSE TO EXTERNAL STIMULUS	262	0.0362561	0.350795
POSITIVE REGULATION OF LYMPHOCYTE DIFFERENTIATION	78	0.0691819	0.351207
POSITIVE REGULATION OF RECEPTOR ACTIVITY	45	-0.0733904	0.351219
LIPID METABOLIC PROCESS	1057	0.0179693	0.35132
TUBE FORMATION	127	-0.0457947	0.35132
SUPEROXIDE METABOLIC PROCESS	31	0.116794	0.352427
VIRAL GENOME REPLICATION	19	-0.105877	0.352427
NEGATIVE REGULATION OF LYMPHOCYTE DIFFERENTIATION	38	0.10234	0.352427
RNA PHOSPHODIESTER BOND HYDROLYSIS ENDONUCLEOLYTIC	54	-0.0672641	0.352427
POSITIVE REGULATION OF CALCIUM ION TRANSPORT	100	0.0601933	0.352783
RESPONSE TO FATTY ACID	79	-0.0569093	0.352783
POSITIVE REGULATION OF CARBOHYDRATE METABOLIC PROCESS	74	-0.0584461	0.352945
EMBRYONIC SKELETAL JOINT DEVELOPMENT	14	0.176305	0.352945
POSITIVE REGULATION OF NF KAPPAB IMPORT INTO NUCLEUS	25	0.12864	0.352945
COCHLEA DEVELOPMENT	38	-0.0786869	0.353088
MEMBRANE INVAGINATION	27	-0.0909761	0.353196
MEMBRANE DEPOLARIZATION	57	0.0814034	0.353328
NEGATIVE REGULATION OF MUSCLE CELL APOPTOTIC PROCESS	30	0.116935	0.353328
ENDODERMAL CELL DIFFERENTIATION	40	-0.0770757	0.353328
SKELETAL MUSCLE CELL DIFFERENTIATION	50	-0.0696135	0.353615
REGULATION OF CELLULAR RESPONSE TO INSULIN STIMULUS	57	-0.0656411	0.355183
TRANSCYTOSIS	10	0.207835	0.355934
POSITIVE REGULATION OF PROTEIN OLIGOMERIZATION	20	-0.10404	0.356911
CELLULAR RESPONSE TO LITHIUM ION	16	0.165854	0.356942
REGULATION OF SUPEROXIDE ANION GENERATION	11	0.204783	0.357327
DETECTION OF CALCIUM ION	13	-0.12331	0.357354
MICROTUBULE ANCHORING	17	-0.110659	0.357395
GLUTATHIONE DERIVATIVE METABOLIC PROCESS	20	0.143562	0.357395
RESPONSE TO ISOQUINOLINE ALKALOID	28	0.123353	0.357395
POSITIVE REGULATION OF EPIDERMAL CELL DIFFERENTIATION	18	0.161711	0.357634
PEPTIDE SECRETION	50	0.0869952	0.357634
PROSTANOID METABOLIC PROCESS	27	0.122428	0.357634
NEGATIVE REGULATION OF CELL DIFFERENTIATION	571	-0.0225039	0.357634
NEGATIVE REGULATION OF CELL DEVELOPMENT	290	-0.0308345	0.358418
REGULATION OF ENDOTHELIAL CELL MIGRATION	112	0.0559099	0.358418
SPINAL CORD ASSOCIATION NEURON DIFFERENTIATION	12	0.186075	0.358418
POSITIVE REGULATION OF MITOTIC NUCLEAR DIVISION	51	-0.0683825	0.358465
REGULATION OF CHOLESTEROL HOMEOSTASIS	11	-0.131726	0.360611
POSITIVE REGULATION OF EXECUTION PHASE OF APOPTOSIS	12	0.205715	0.360823
TELOMERE CAPPING	29	0.117465	0.36198
REGULATION OF CELLULAR KETONE METABOLIC PROCESS	164	-0.0399529	0.363167
NADH METABOLIC PROCESS	34	0.108265	0.363167
MONOVALENT INORGANIC CATION HOMEOSTASIS	113	-0.0474881	0.363167
POSITIVE REGULATION OF OSTEOBLAST PROLIFERATION	11	-0.13039	0.363167
POSITIVE REGULATION OF LEUKOCYTE CHEMOTAXIS	80	0.0664993	0.363201
REGULATION OF ACROSOME REACTION	13	0.177017	0.36451
REGULATION OF SYNAPTIC TRANSMISSION GABAERGIC	25	-0.0933462	0.36451
REGULATION OF CELLULAR EXTRAVASATION	21	0.141517	0.365057
POSITIVE REGULATION OF POTASSIUM ION TRANSMEMBRANE TRANSPORT	25	-0.0926514	0.365057
NEGATIVE REGULATION OF CELL ACTIVATION	150	0.0473422	0.365359
NEGATIVE REGULATION OF SECRETION	184	0.0425097	0.365459
CELLULAR COMPONENT DISASSEMBLY INVOLVED IN EXECUTION PHASE OF APOPTOSIS	42	-0.0737323	0.365459
ANATOMICAL STRUCTURE MATURATION	39	0.0986551	0.365693
REGULATION OF HEART CONTRACTION	204	0.0402351	0.365732
NEGATIVE REGULATION OF HOMOTYPIC CELL CELL ADHESION	99	0.0590091	0.367771
CARDIAC VENTRICLE DEVELOPMENT	104	-0.0489667	0.368409
REGULATION OF DEFENSE RESPONSE TO VIRUS	180	-0.0379698	0.369066
RECEPTOR MEDIATED ENDOCYTOSIS	194	-0.0366796	0.369066
POSITIVE REGULATION OF CHONDROCYTE DIFFERENTIATION	17	0.15319	0.369077
ENSHEATHMENT OF NEURONS	87	-0.0530866	0.36957
CYCLIC NUCLEOTIDE BIOSYNTHETIC PROCESS	31	0.110263	0.36957
REGULATION OF EPITHELIAL CELL PROLIFERATION	273	-0.0312095	0.370524
POSITIVE REGULATION OF TRANSCRIPTION FROM RNA POLYMERASE I PROMOTER	14	0.180968	0.370605
NEGATIVE REGULATION OF LEUKOCYTE DEGRANULATION	11	0.194596	0.371507
MEMBRANE RAFT ORGANIZATION	16	-0.110615	0.371652
RESPONSE TO PARATHYROID HORMONE	13	-0.122828	0.371652
TAXIS	429	0.0271394	0.373024
REGULATION OF OXIDATIVE STRESS INDUCED NEURON DEATH	11	-0.128398	0.373062
I KAPPAB KINASE NF KAPPAB SIGNALING	68	-0.0589489	0.373096
PHOSPHATIDYLINOSITOL BIOSYNTHETIC PROCESS	116	-0.0462177	0.374539
POSTSYNAPTIC MEMBRANE ORGANIZATION	23	0.12863	0.375085
PEROXISOME ORGANIZATION	31	-0.0831733	0.375794
LOCOMOTION	1049	0.0173517	0.375794
REGULATION OF CELL PROJECTION ASSEMBLY	151	-0.0408531	0.375794
REGULATION OF ALPHA BETA T CELL ACTIVATION	65	0.0734845	0.375947
REGULATION OF ESTABLISHMENT OF PROTEIN LOCALIZATION TO CHROMOSOME	11	-0.129527	0.375947
NUCLEOBASE BIOSYNTHETIC PROCESS	18	0.149943	0.375947
REGULATION OF PROTEIN EXIT FROM ENDOPLASMIC RETICULUM	17	-0.107562	0.376731
NEGATIVE REGULATION OF CANONICAL WNT SIGNALING PATHWAY	159	-0.0397469	0.377136
MITOCHONDRIAL GENOME MAINTENANCE	24	-0.0934412	0.377215
NEGATIVE REGULATION OF STEM CELL DIFFERENTIATION	42	-0.0729674	0.377606
POSITIVE REGULATION OF VASOCONSTRICTION	34	0.104491	0.377983
REGULATION OF RYANODINE SENSITIVE CALCIUM RELEASE CHANNEL ACTIVITY	25	-0.0910224	0.377983
GLUCOSE METABOLIC PROCESS	113	-0.0465328	0.377983
REGULATION OF RECEPTOR MEDIATED ENDOCYTOSIS	75	-0.0560631	0.379275
RESPONSE TO CAFFEINE	18	-0.104425	0.379275
EPIDERMIS DEVELOPMENT	218	0.0380803	0.379275
CELLULAR COMPONENT MAINTENANCE	16	0.158869	0.379347
CERAMIDE CATABOLIC PROCESS	10	0.202472	0.37945
NEGATIVE REGULATION OF IMMUNE EFFECTOR PROCESS	99	0.0576959	0.380266
REGULATION OF CELL CELL ADHESION MEDIATED BY CADHERIN	11	-0.130274	0.380304
REGULATION OF PROTEIN GLYCOSYLATION	14	-0.118074	0.380304
POSITIVE REGULATION OF T CELL APOPTOTIC PROCESS	13	0.192028	0.380304
REGULATION BY VIRUS OF VIRAL PROTEIN LEVELS IN HOST CELL	11	-0.128511	0.380657
NOSE DEVELOPMENT	15	-0.115724	0.380658
EMBRYONIC ORGAN MORPHOGENESIS	268	-0.0309687	0.380658
PROTEIN LOCALIZATION TO CHROMOSOME TELOMERIC REGION	14	-0.115854	0.380658
REGULATION OF T CELL APOPTOTIC PROCESS	31	0.110205	0.380682
NEGATIVE REGULATION OF MACROPHAGE DERIVED FOAM CELL DIFFERENTIATION	12	-0.12344	0.380682
REGULATION OF DNA BINDING	92	-0.0508323	0.380999
ETHANOLAMINE CONTAINING COMPOUND METABOLIC PROCESS	77	0.0658643	0.380999
CELL ADHESION MEDIATED BY INTEGRIN	12	-0.125164	0.380999
APOPTOTIC DNA FRAGMENTATION	15	-0.112073	0.381641
CELL PROJECTION ORGANIZATION	850	-0.0180113	0.383592
POSITIVE REGULATION OF NIK NF KAPPAB SIGNALING	29	0.113704	0.383773
B CELL MEDIATED IMMUNITY	64	0.0725053	0.383951
COGNITION	235	-0.0327505	0.384011
REGULATION OF CERAMIDE BIOSYNTHETIC PROCESS	11	-0.128634	0.384011
RESPONSE TO CALCIUM ION	109	-0.0468333	0.384464
NATURAL KILLER CELL ACTIVATION INVOLVED IN IMMUNE RESPONSE	16	0.157239	0.385226
STRESS ACTIVATED PROTEIN KINASE SIGNALING CASCADE	101	-0.0484601	0.385424
POSITIVE REGULATION OF NUCLEAR DIVISION	61	-0.0607882	0.385693
REGULATION OF OXIDATIVE PHOSPHORYLATION	16	0.153418	0.385721
REGULATION OF ACTIN CYTOSKELETON REORGANIZATION	31	0.107929	0.385721
LAMELLIPODIUM ASSEMBLY	30	-0.083	0.385857
AMINOGLYCAN BIOSYNTHETIC PROCESS	104	-0.0476122	0.385861
RESPONSE TO EPIDERMAL GROWTH FACTOR	29	-0.084476	0.386619
PROTEIN LOCALIZATION TO GOLGI APPARATUS	31	-0.0822595	0.386724
MULTICELLULAR ORGANISMAL SIGNALING	114	0.0527132	0.386784
REGULATION OF SYSTEMIC ARTERIAL BLOOD PRESSURE	76	0.0655195	0.387068
AMINOGLYCAN METABOLIC PROCESS	158	-0.0391725	0.387248
CYCLOOXYGENASE PATHWAY	11	0.193438	0.387379
PHOTORECEPTOR CELL DIFFERENTIATION	45	0.0869827	0.387679
CHAPERONE MEDIATED PROTEIN FOLDING	46	-0.068831	0.388443
REGULATION OF SODIUM ION TRANSMEMBRANE TRANSPORT	45	-0.069351	0.388471
REGULATION OF NEUROTRANSMITTER UPTAKE	15	0.163655	0.388578
LUNG EPITHELIUM DEVELOPMENT	34	-0.0788135	0.388992
REGULATION OF DEFENSE RESPONSE TO VIRUS BY VIRUS	29	-0.0845315	0.388992
POSITIVE REGULATION OF BLOOD PRESSURE	33	0.103418	0.388992
MAMMARY GLAND DUCT MORPHOGENESIS	26	-0.0883676	0.389071
PIGMENT CELL DIFFERENTIATION	28	-0.0851723	0.390189
POSITIVE REGULATION OF CARDIAC MUSCLE CONTRACTION	11	-0.12825	0.390597
NEGATIVE REGULATION OF EXTRINSIC APOPTOTIC SIGNALING PATHWAY	95	-0.0492647	0.390915
REGULATION OF CAMP MEDIATED SIGNALING	23	-0.0925744	0.390974
PROTEIN O LINKED FUCOSYLATION	12	0.176174	0.392142
BRANCHING INVOLVED IN LABYRINTHINE LAYER MORPHOGENESIS	11	-0.123377	0.392464
REGULATION OF PROTEIN TYROSINE KINASE ACTIVITY	60	-0.0608748	0.39263
PROTEIN LOCALIZATION TO KINETOCHORE	11	-0.124246	0.392973
CATECHOLAMINE METABOLIC PROCESS	37	0.095977	0.393196
NEGATIVE REGULATION OF POTASSIUM ION TRANSMEMBRANE TRANSPORT	20	-0.0982501	0.393321
EPITHELIAL CELL APOPTOTIC PROCESS	24	-0.0907428	0.394304
BRANCHING INVOLVED IN MAMMARY GLAND DUCT MORPHOGENESIS	19	-0.100782	0.394697
MUSCLE CONTRACTION	215	0.0372711	0.39495
NEGATIVE REGULATION OF SERINE TYPE PEPTIDASE ACTIVITY	7	0.226902	0.396905
POSITIVE REGULATION OF TRANSMEMBRANE RECEPTOR PROTEIN SERINE THREONINE KINASE SIGNALING PATHWAY	96	-0.0487302	0.396905
REGULATION OF B CELL MEDIATED IMMUNITY	40	0.0915865	0.396951
NEGATIVE REGULATION OF MYELOID CELL DIFFERENTIATION	82	0.0621232	0.397117
NEGATIVE REGULATION OF B CELL APOPTOTIC PROCESS	12	-0.123817	0.39818
REGULATION OF BEHAVIOR	51	0.0800351	0.398546
REGULATION OF ERBB SIGNALING PATHWAY	81	-0.0524298	0.39893
SPONGIOTROPHOBLAST LAYER DEVELOPMENT	13	-0.117115	0.399234
REGULATION OF CHOLESTEROL METABOLIC PROCESS	22	-0.0936481	0.399234
ADENYLATE CYCLASE ACTIVATING G PROTEIN COUPLED RECEPTOR SIGNALING PATHWAY	61	0.0723626	0.400198
CELLULAR RESPONSE TO CALCIUM ION	46	-0.0678203	0.402154
REGULATION OF CARDIAC MUSCLE CONTRACTION BY REGULATION OF THE RELEASE OF SEQUESTERED CALCIUM ION	18	-0.101255	0.402826
NEGATIVE REGULATION OF PEPTIDYL SERINE PHOSPHORYLATION	23	-0.0913567	0.404177
REGULATION OF OSTEOBLAST DIFFERENTIATION	111	-0.0451023	0.405095
REGULATION OF MEMBRANE LIPID METABOLIC PROCESS	13	-0.116429	0.405314
TONGUE DEVELOPMENT	18	0.155858	0.405314
ASPARTATE METABOLIC PROCESS	9	0.207198	0.405601
POSITIVE REGULATION OF VACUOLAR TRANSPORT	14	-0.111974	0.406239
POSITIVE REGULATION OF ACUTE INFLAMMATORY RESPONSE	26	0.115112	0.406239
MRNA MODIFICATION	11	-0.124178	0.406239
REGULATION OF FEEDING BEHAVIOR	16	0.151161	0.406239
LYMPHOCYTE MEDIATED IMMUNITY	109	0.0523535	0.406239
REGULATION OF INOSITOL PHOSPHATE BIOSYNTHETIC PROCESS	14	0.162629	0.406239
POSITIVE REGULATION OF T HELPER CELL DIFFERENTIATION	18	0.141286	0.406239
NEUROMUSCULAR SYNAPTIC TRANSMISSION	23	0.121984	0.406239
POSITIVE REGULATION OF MACROPHAGE DIFFERENTIATION	11	-0.122599	0.406239
MACROMOLECULAR COMPLEX DISASSEMBLY	178	-0.0360599	0.406703
REGULATION OF MORPHOGENESIS OF A BRANCHING STRUCTURE	51	0.0796376	0.406817
MYELOID LEUKOCYTE DIFFERENTIATION	94	-0.0484768	0.406817
RESPONSE TO GLUCAGON	45	-0.0677404	0.406817
GUANOSINE CONTAINING COMPOUND BIOSYNTHETIC PROCESS	15	0.161248	0.406817
CYTOPLASMIC SEQUESTERING OF PROTEIN	39	-0.0721154	0.406817
REGULATION OF IMMUNE EFFECTOR PROCESS	398	0.0266117	0.406817
PROTEIN LIPID COMPLEX SUBUNIT ORGANIZATION	33	0.10085	0.408434
REGULATION OF GUANYLATE CYCLASE ACTIVITY	8	0.215378	0.408644
DEOXYRIBONUCLEOTIDE METABOLIC PROCESS	34	-0.076462	0.408847
AMINO ACID ACTIVATION	52	-0.0630973	0.409047
NEGATIVE REGULATION OF NEURON DEATH	167	-0.0369762	0.409424
REGULATION OF NEUROLOGICAL SYSTEM PROCESS	65	0.0690097	0.410241
NEGATIVE REGULATION OF MUSCLE HYPERTROPHY	12	-0.119102	0.412452
POSITIVE REGULATION OF T HELPER 1 TYPE IMMUNE RESPONSE	14	0.161675	0.412739
ESTABLISHMENT OF TISSUE POLARITY	17	-0.10284	0.412739
REGULATION OF GLUCOSE IMPORT	58	-0.0599233	0.413888
MYELOID LEUKOCYTE MIGRATION	86	0.0587535	0.413888
ENERGY RESERVE METABOLIC PROCESS	66	-0.0565566	0.413888
REGULATION OF SUPEROXIDE METABOLIC PROCESS	22	0.123789	0.414415
REGULATION OF FIBROBLAST APOPTOTIC PROCESS	14	-0.113694	0.414732
NEGATIVE REGULATION OF LEUKOCYTE MIGRATION	29	0.107747	0.414732
CARDIAC SEPTUM MORPHOGENESIS	49	-0.0646496	0.414732
VENTRICULAR CARDIAC MUSCLE CELL DEVELOPMENT	12	-0.1186	0.414732
IRON ION HOMEOSTASIS	63	-0.0575293	0.414732
REGULATION OF OSTEOCLAST DIFFERENTIATION	58	0.0729746	0.415235
CELLULAR HOMEOSTASIS	627	0.0208818	0.416457
REGULATION OF LIPASE ACTIVITY	75	0.0630911	0.417088
JAK STAT CASCADE INVOLVED IN GROWTH HORMONE SIGNALING PATHWAY	14	-0.115347	0.417452
MAST CELL MEDIATED IMMUNITY	17	0.140479	0.417452
LYMPHOCYTE ACTIVATION INVOLVED IN IMMUNE RESPONSE	87	0.0580416	0.418803
CELLULAR RESPONSE TO INTERLEUKIN 6	20	-0.0942543	0.4192
SMALL MOLECULE METABOLIC PROCESS	1655	0.0130529	0.419333
SPERM CAPACITATION	15	0.150214	0.419382
CELL JUNCTION ORGANIZATION	177	-0.0354853	0.419382
RESPONSE TO TEMPERATURE STIMULUS	144	-0.0390739	0.419382
MUSCLE SYSTEM PROCESS	260	0.0324929	0.419382
TRIVALENT INORGANIC CATION TRANSPORT	38	-0.0716234	0.419382
POSITIVE REGULATION OF CELL CELL ADHESION	229	0.0346821	0.419384
NEGATIVE REGULATION OF CHEMOTAXIS	49	0.0788284	0.420291
STABILIZATION OF MEMBRANE POTENTIAL	13	0.16233	0.420291
C21 STEROID HORMONE BIOSYNTHETIC PROCESS	13	0.160913	0.422088
REGULATION OF SPINDLE ASSEMBLY	15	-0.10612	0.422088
GLYCEROPHOSPHOLIPID CATABOLIC PROCESS	13	-0.113267	0.42213
STEROID METABOLIC PROCESS	218	0.0353954	0.42213
REGULATION OF SYSTEM PROCESS	474	0.0237879	0.42213
AMMONIUM ION METABOLIC PROCESS	153	0.0425522	0.42239
GLYCOLIPID BIOSYNTHETIC PROCESS	57	0.0722028	0.42239
DICARBOXYLIC ACID TRANSPORT	68	-0.0549429	0.42239
MAINTENANCE OF LOCATION IN CELL	91	-0.0480812	0.422599
POSITIVE REGULATION OF NERVOUS SYSTEM DEVELOPMENT	420	-0.0235098	0.423559
ACTIN FILAMENT BASED MOVEMENT	85	-0.0494689	0.424203
OSTEOCLAST DIFFERENTIATION	29	-0.0807427	0.424203
TOXIN METABOLIC PROCESS	12	0.167726	0.424238
REGULATION OF LIPOPROTEIN LIPASE ACTIVITY	12	0.172761	0.424386
TRIGLYCERIDE CATABOLIC PROCESS	18	0.135297	0.424386
ORGANONITROGEN COMPOUND BIOSYNTHETIC PROCESS	980	0.0165286	0.424598
NUCLEOTIDE TRANSMEMBRANE TRANSPORT	12	-0.115118	0.424612
ESTABLISHMENT OR MAINTENANCE OF BIPOLAR CELL POLARITY	37	-0.0716784	0.424612
COFACTOR CATABOLIC PROCESS	19	0.130594	0.424916
GRANULOCYTE MIGRATION	64	0.067533	0.424918
RESPONSE TO PH	38	0.089334	0.424918
CARBOHYDRATE CATABOLIC PROCESS	108	0.0508365	0.425632
REGULATION OF ORGAN GROWTH	71	-0.0536768	0.426362
REGULATION OF TRIGLYCERIDE METABOLIC PROCESS	32	-0.0766705	0.427099
REGULATION OF DEVELOPMENTAL PIGMENTATION	16	-0.102887	0.427099
LYTIC VACUOLE ORGANIZATION	50	-0.0627196	0.427145
DNA CATABOLIC PROCESS	25	-0.0847455	0.427381
TETRAHYDROFOLATE INTERCONVERSION	10	0.182416	0.429541
POSITIVE REGULATION OF GLUCOSE METABOLIC PROCESS	36	-0.0722128	0.429561
VASCULAR PROCESS IN CIRCULATORY SYSTEM	154	0.0418204	0.430494
SKELETAL MUSCLE TISSUE REGENERATION	25	0.114268	0.430704
EPITHELIAL CILIUM MOVEMENT	17	0.136476	0.432725
REGULATION OF SMOOTH MUSCLE CELL PROLIFERATION	97	-0.0460312	0.433066
PHOSPHATIDYLCHOLINE ACYL CHAIN REMODELING	22	0.120224	0.433363
PROTEIN K63 LINKED DEUBIQUITINATION	23	-0.0871355	0.434614
HYDROGEN TRANSPORT	124	0.0465745	0.43517
REGULATION OF SODIUM ION TRANSMEMBRANE TRANSPORTER ACTIVITY	36	-0.0718657	0.436137
DRUG CATABOLIC PROCESS	13	0.15626	0.436198
POSITIVE REGULATION OF MYELOID LEUKOCYTE DIFFERENTIATION	45	-0.0651248	0.43654
ESTABLISHMENT OF PROTEIN LOCALIZATION TO MEMBRANE	256	-0.0291087	0.436805
DORSAL VENTRAL AXIS SPECIFICATION	20	0.13012	0.437187
REGULATION OF FIBROBLAST MIGRATION	27	-0.0814082	0.437657
SPHINGOLIPID MEDIATED SIGNALING PATHWAY	11	0.172139	0.437684
VASCULOGENESIS	59	-0.0573859	0.439973
REGULATION OF PH	82	-0.0492461	0.4402
NEGATIVE REGULATION OF DENDRITIC SPINE DEVELOPMENT	12	-0.115088	0.440317
SINGLE ORGANISM CELL ADHESION	435	0.0241556	0.440317
REGULATION OF INTERLEUKIN 17 PRODUCTION	22	0.120056	0.440317
SARCOMERE ORGANIZATION	27	-0.0817675	0.440412
REGULATION OF ENDOTHELIAL CELL DIFFERENTIATION	27	0.107017	0.440602
REGULATION OF HEXOKINASE ACTIVITY	10	-0.125079	0.441026
CELLULAR RESPONSE TO ACID CHEMICAL	169	-0.0351356	0.441144
HEXOSE CATABOLIC PROCESS	48	0.0772182	0.441144
GLYCOLIPID CATABOLIC PROCESS	11	0.172769	0.441144
POSITIVE REGULATION OF STRIATED MUSCLE CELL DIFFERENTIATION	49	0.0763317	0.441144
POSITIVE REGULATION OF FIBROBLAST MIGRATION	10	-0.12176	0.441344
REGULATION OF PEPTIDYL TYROSINE PHOSPHORYLATION	206	0.0353659	0.441418
REGULATION OF ACTION POTENTIAL	34	-0.0729473	0.442066
PHOSPHATIDYLSERINE METABOLIC PROCESS	26	0.107306	0.44225
RETROGRADE TRANSPORT VESICLE RECYCLING WITHIN GOLGI	23	-0.0865773	0.44225
TRANSLATIONAL INITIATION	143	0.0426505	0.443117
NEPHRIC DUCT MORPHOGENESIS	12	-0.112846	0.443238
NEGATIVE REGULATION OF STEM CELL PROLIFERATION	16	-0.100501	0.443667
ASPARTATE FAMILY AMINO ACID METABOLIC PROCESS	51	0.073829	0.443667
SPINDLE CHECKPOINT	25	-0.0831841	0.444043
POSITIVE REGULATION OF PEPTIDYL SERINE PHOSPHORYLATION	79	-0.049739	0.444324
NEGATIVE REGULATION OF SODIUM ION TRANSPORT	11	-0.120887	0.444523
POSITIVE REGULATION OF OSTEOBLAST DIFFERENTIATION	60	-0.056339	0.444523
NEURAL RETINA DEVELOPMENT	47	0.0772466	0.444958
CELL CELL SIGNALING INVOLVED IN CARDIAC CONDUCTION	22	0.1177	0.445834
CELLULAR RESPONSE TO AMINO ACID STIMULUS	52	-0.0600643	0.447168
CELLULAR RESPONSE TO DEXAMETHASONE STIMULUS	25	-0.0828507	0.448305
DISTAL TUBULE DEVELOPMENT	12	0.161147	0.448393
RESPONSE TO POTASSIUM ION	12	0.162549	0.448475
REGULATION OF T CELL MEDIATED IMMUNITY	50	0.0743749	0.448566
POSITIVE REGULATION OF PEPTIDYL THREONINE PHOSPHORYLATION	24	-0.0848978	0.448994
CENTRAL NERVOUS SYSTEM NEURON AXONOGENESIS	26	-0.0819257	0.448994
MEMBRANE HYPERPOLARIZATION	11	0.167632	0.449827
AMINO ACID BETAINE TRANSPORT	14	-0.10686	0.449934
POSITIVE REGULATION OF PROTEIN LOCALIZATION TO NUCLEUS	126	-0.0397429	0.449934
ACTIN POLYMERIZATION OR DEPOLYMERIZATION	33	-0.0735306	0.449941
BASIC AMINO ACID TRANSPORT	11	-0.117194	0.450664
REGULATION OF PROTEIN LOCALIZATION TO CHROMOSOME TELOMERIC REGION	14	-0.105927	0.450864
AXON EXTENSION	35	-0.0711976	0.450864
GANGLION DEVELOPMENT	13	-0.111341	0.451559
POSITIVE REGULATION OF CYTOPLASMIC TRANSPORT	268	-0.0278098	0.451634
BONE DEVELOPMENT	147	-0.0368766	0.451634
RESPONSE TO ARSENIC CONTAINING SUBSTANCE	29	-0.0769596	0.451634
CEREBELLAR PURKINJE CELL LAYER DEVELOPMENT	24	-0.0835935	0.452581
GLUTAMATE RECEPTOR SIGNALING PATHWAY	39	0.0842111	0.452668
THYMIC T CELL SELECTION	18	0.132145	0.452685
POSITIVE REGULATION OF G1 S TRANSITION OF MITOTIC CELL CYCLE	24	-0.083817	0.452685
PROTEIN PALMITOYLATION	23	-0.0853064	0.452685
NEGATIVE REGULATION OF OSTEOBLAST DIFFERENTIATION	39	-0.0676728	0.452685
PROTEIN HOMOTETRAMERIZATION	58	-0.0564531	0.452834
JNK CASCADE	81	-0.0485129	0.453371
SPLICEOSOMAL TRI SNRNP COMPLEX ASSEMBLY	12	-0.113946	0.453441
NEUTROPHIL ACTIVATION INVOLVED IN IMMUNE RESPONSE	10	0.185101	0.45513
UBIQUITIN DEPENDENT PROTEIN CATABOLIC PROCESS VIA THE MULTIVESICULAR BODY SORTING PATHWAY	18	-0.0941542	0.455445
NEUTRAL LIPID CATABOLIC PROCESS	22	0.114224	0.45727
RENAL VESICLE DEVELOPMENT	14	0.147837	0.457274
RIBOSOME ASSEMBLY	50	-0.0600386	0.457912
REGULATION OF TRANSCRIPTION INITIATION FROM RNA POLYMERASE II PROMOTER	23	-0.0856691	0.457912
POSITIVE REGULATION OF ERAD PATHWAY	13	-0.110128	0.458209
CELLULAR RESPONSE TO DRUG	66	-0.0529272	0.458282
REGULATION OF MONOOXYGENASE ACTIVITY	57	-0.0566081	0.458518
BRANCHED CHAIN AMINO ACID METABOLIC PROCESS	23	0.112785	0.458518
DNA CATABOLIC PROCESS ENDONUCLEOLYTIC	17	-0.0960659	0.458518
ESTABLISHMENT OF PROTEIN LOCALIZATION TO ENDOPLASMIC RETICULUM	103	0.0493327	0.459531
NEGATIVE REGULATION OF PROTEIN TYROSINE KINASE ACTIVITY	20	-0.0901722	0.460139
4 HYDROXYPROLINE METABOLIC PROCESS	12	-0.112006	0.460139
NON RECOMBINATIONAL REPAIR	68	-0.0519756	0.460139
PRESYNAPTIC PROCESS INVOLVED IN SYNAPTIC TRANSMISSION	104	0.0488964	0.460271
DENDRITIC CELL MIGRATION	20	0.120103	0.46063
MORPHOGENESIS OF AN ENDOTHELIUM	16	0.137184	0.462394
PROTEIN EXPORT FROM NUCLEUS	29	-0.0762136	0.463349
INSULIN SECRETION	34	0.0896692	0.463349
EPIDERMAL CELL DIFFERENTIATION	115	0.0462841	0.463349
THALAMUS DEVELOPMENT	14	0.145241	0.463349
DISRUPTION OF CELLS OF OTHER ORGANISM	24	0.108098	0.463815
REGULATION OF COFACTOR METABOLIC PROCESS	50	-0.0594815	0.463815
VESICLE DOCKING	55	-0.0570455	0.463815
POSITIVE REGULATION OF CALCIUM ION DEPENDENT EXOCYTOSIS	23	0.111793	0.463871
REGULATION OF PHOSPHATIDYLINOSITOL 3 KINASE ACTIVITY	39	-0.0664546	0.463936
REGULATION OF GLYCOPROTEIN METABOLIC PROCESS	43	-0.0638601	0.463936
OUTFLOW TRACT MORPHOGENESIS	55	-0.0568828	0.463995
NEGATIVE REGULATION OF GLIAL CELL DIFFERENTIATION	26	0.103587	0.464738
NEGATIVE REGULATION OF SMOOTH MUSCLE CELL PROLIFERATION	34	-0.0706194	0.464795
POSITIVE REGULATION OF TELOMERASE ACTIVITY	27	-0.0784143	0.465349
MAST CELL ACTIVATION	20	0.118469	0.465675
REGULATION OF MESENCHYMAL CELL APOPTOTIC PROCESS	12	0.158916	0.465675
NEGATIVE REGULATION OF ESTABLISHMENT OF PROTEIN LOCALIZATION TO PLASMA MEMBRANE	12	0.1618	0.465675
REGULATION OF PROTEIN ACETYLATION	64	-0.0528866	0.467314
TRANSITION METAL ION HOMEOSTASIS	98	-0.0434231	0.467784
REGULATION OF PATHWAY RESTRICTED SMAD PROTEIN PHOSPHORYLATION	57	-0.0556368	0.467784
REGULATION OF RHODOPSIN MEDIATED SIGNALING PATHWAY	24	0.107989	0.467784
PYRIDINE NUCLEOTIDE BIOSYNTHETIC PROCESS	17	0.129512	0.467784
NEURAL CREST CELL MIGRATION	51	0.0706222	0.470155
REGULATION OF CALCIUM ION DEPENDENT EXOCYTOSIS	74	0.0577639	0.470155
NEGATIVE REGULATION OF SKELETAL MUSCLE TISSUE DEVELOPMENT	12	-0.111692	0.47047
POSITIVE REGULATION OF LIPASE ACTIVITY	59	0.0654359	0.47047
CELLULAR DEFENSE RESPONSE	50	0.0716615	0.47047
NEGATIVE REGULATION OF INTERFERON GAMMA PRODUCTION	33	0.0897679	0.470827
FERTILIZATION	117	0.0450787	0.472499
FUCOSYLATION	24	0.106331	0.473441
AMP METABOLIC PROCESS	14	0.144002	0.473488
POSITIVE REGULATION OF EPIDERMIS DEVELOPMENT	29	0.0974303	0.474644
REGULATION OF NEUTROPHIL MIGRATION	32	0.0908841	0.474644
NEGATIVE REGULATION OF TRANSCRIPTION ELONGATION FROM RNA POLYMERASE II PROMOTER	11	-0.113888	0.474821
MIDGUT DEVELOPMENT	14	0.144589	0.474821
MODULATION OF TRANSCRIPTION IN OTHER ORGANISM INVOLVED IN SYMBIOTIC INTERACTION	22	-0.0844174	0.475497
VITAMIN BIOSYNTHETIC PROCESS	15	-0.098827	0.475816
NEURONAL STEM CELL POPULATION MAINTENANCE	19	-0.0897059	0.475816
UTP METABOLIC PROCESS	11	0.1726	0.475816
POSITIVE REGULATION OF LEUKOCYTE MEDIATED IMMUNITY	81	0.0545779	0.475816
REGULATION OF REGULATORY T CELL DIFFERENTIATION	13	0.150889	0.476853
MONOSACCHARIDE CATABOLIC PROCESS	58	0.0651387	0.477224
NEGATIVE REGULATION OF CELLULAR SENESCENCE	11	-0.114348	0.477224
PARTURITION	18	0.122998	0.47752
REGULATION OF MITOCHONDRIAL MEMBRANE POTENTIAL	52	0.068975	0.47752
PHASIC SMOOTH MUSCLE CONTRACTION	16	0.129985	0.477655
SOMATIC DIVERSIFICATION OF IMMUNOGLOBULINS	27	-0.0770186	0.477699
FOREBRAIN CELL MIGRATION	61	0.0632875	0.477699
ALPHA AMINO ACID METABOLIC PROCESS	217	0.032284	0.477778
REGULATION OF CELL PROLIFERATION INVOLVED IN KIDNEY DEVELOPMENT	13	-0.109647	0.478261
REPLACEMENT OSSIFICATION	25	-0.0788696	0.482794
NEGATIVE REGULATION OF CELL MATRIX ADHESION	27	-0.0768048	0.482794
POSITIVE REGULATION OF LIPID STORAGE	16	0.129523	0.482976
CELL DEATH IN RESPONSE TO OXIDATIVE STRESS	18	-0.0912993	0.483441
ROUNDABOUT SIGNALING PATHWAY	10	0.17419	0.484845
NEGATIVE REGULATION OF INTERLEUKIN 10 PRODUCTION	16	0.135583	0.485509
REGULATION OF CHRONIC INFLAMMATORY RESPONSE	11	0.159576	0.485777
DETOXIFICATION	74	0.0564019	0.48619
LYSOSOME LOCALIZATION	22	0.10933	0.486621
MYOFIBRIL ASSEMBLY	46	-0.0601025	0.486621
POSITIVE REGULATION OF SODIUM ION TRANSMEMBRANE TRANSPORTER ACTIVITY	12	-0.107331	0.486836
NEGATIVE REGULATION OF AMINE TRANSPORT	22	0.10951	0.487765
POSITIVE REGULATION OF HORMONE SECRETION	111	0.0451884	0.488599
NEGATIVE REGULATION OF MULTI ORGANISM PROCESS	142	0.0396692	0.4888
POSITIVE REGULATION OF ENDOTHELIAL CELL MIGRATION	66	0.059586	0.489479
MEMBRANE BIOGENESIS	29	-0.0732089	0.489548
[truncated: 2,437 more rows]
