# Supplementary material for: MicroRNA, Myostatin, and Metabolic Rate Depression: Skeletal Muscle Atrophy Resistance in Hibernating Myotis lucifugus
Source: Cells. 2024 Dec 16;13(24):2074. doi: 10.3390/cells13242074 (PMC11674624; doi:10.3390/cells13242074)
Supplement: Supplementary file 1 [file cells-13-02074-s001.zip › Supplementary File S3 - GO Cellular Components.xlsx]

## Sheet: miRNA_go_cellular_compartment
GO Term	Genes Tested	Model Coefficient	FDR-adjusted p-value
FILOPODIUM	92	-0.107767	0.00500552
NUCLEAR CHROMOSOME TELOMERIC REGION	130	-0.0569049	0.149409
CLATHRIN SCULPTED VESICLE	12	0.0794703	0.675342
I BAND	115	-0.00812084	0.892398
AGGRESOME	33	0.0305448	0.776371
MULTIVESICULAR BODY	35	0.0999814	0.313662
RNA CAP BINDING COMPLEX	12	-0.11361	0.377151
LOW DENSITY LIPOPROTEIN PARTICLE	10	-0.00177917	0.992726
EXTRACELLULAR MATRIX	388	0.0766715	0.00175052
PHAGOCYTIC VESICLE	83	-0.111063	0.00572178
ENDOLYSOSOME	15	-0.0550156	0.690303
90S PRERIBOSOME	23	-0.0196734	0.889851
CYTOCHROME COMPLEX	19	-0.00185321	0.990728
CHROMOSOME	851	-0.100097	4.58944e-17
CONDENSED NUCLEAR CHROMOSOME	78	-0.0983124	0.0261163
NUCLEAR ENVELOPE	401	-0.114449	1.40387e-11
RETROMER COMPLEX	21	-0.098	0.307625
PROTEASOME COMPLEX	75	-0.0432695	0.469347
NUCLEAR EXOSOME RNASE COMPLEX	15	-0.0418593	0.768914
ER TO GOLGI TRANSPORT VESICLE	67	-0.052002	0.388126
TRANSCRIPTION FACTOR TFIID COMPLEX	23	-0.0172013	0.893212
CENTRIOLE	100	-0.0538781	0.243566
MICROTUBULE CYTOSKELETON	1023	-0.0698622	3.55188e-09
LYSOSOMAL LUMEN	85	-0.00522148	0.946419
PRE AUTOPHAGOSOMAL STRUCTURE	30	-0.150983	0.018682
CELL CELL CONTACT ZONE	61	-0.118576	0.0122462
MUSCLE MYOSIN COMPLEX	16	0.188979	0.217793
VOLTAGE GATED CALCIUM CHANNEL COMPLEX	37	0.214975	0.015139
INFLAMMASOME COMPLEX	11	0.0978692	0.626643
IMMUNOLOGICAL SYNAPSE	32	-0.00488507	0.965497
GABA RECEPTOR COMPLEX	17	0.0983306	0.523655
ENDOPLASMIC RETICULUM TUBULAR NETWORK	12	-0.244472	0.00130024
FILOPODIUM MEMBRANE	18	-0.0882796	0.430483
PHOSPHATASE COMPLEX	45	-0.235204	3.65103e-09
TRANSCRIPTION EXPORT COMPLEX	13	-0.139118	0.190147
SPERM PART	119	0.0354193	0.517522
U1 SNRNP	17	-0.0647006	0.614296
ANCHORED COMPONENT OF EXTERNAL SIDE OF PLASMA MEMBRANE	14	0.222634	0.157365
NUCLEOID	45	0.0623129	0.497281
KINESIN COMPLEX	50	-0.0657471	0.323422
HOLO TFIIH COMPLEX	11	0.0167434	0.944812
BASOLATERAL PLASMA MEMBRANE	198	0.0284429	0.497281
NUCLEAR OUTER MEMBRANE	22	0.1538	0.220432
CATION TRANSPORTING ATPASE COMPLEX	14	-0.0114161	0.947067
CYTOPLASMIC STRESS GRANULE	31	-0.11695	0.106751
SECRETORY GRANULE	320	0.00760239	0.829131
INTRINSIC COMPONENT OF MITOCHONDRIAL OUTER MEMBRANE	21	0.0622903	0.65387
OXIDOREDUCTASE COMPLEX	92	-0.00207262	0.97475
VESICLE MEMBRANE	490	-0.0506834	0.00683454
SAGA COMPLEX	8	0.0095964	0.966182
CYTOPLASMIC UBIQUITIN LIGASE COMPLEX	13	-0.099306	0.436766
AUTOPHAGOSOME	75	-0.150563	6.8701e-05
LARGE RIBOSOMAL SUBUNIT	91	-0.017861	0.768914
H4 HISTONE ACETYLTRANSFERASE COMPLEX	18	-0.11845	0.21321
ZYMOGEN GRANULE	13	-0.0932456	0.477587
TRANS GOLGI NETWORK TRANSPORT VESICLE MEMBRANE	13	-0.190654	0.0349474
ENDOSOME LUMEN	22	-0.0147184	0.917175
INTERCALATED DISC	49	-0.0832727	0.176883
LATE ENDOSOME MEMBRANE	102	-0.0293376	0.591893
EXCITATORY SYNAPSE	192	0.00012194	0.996304
TRANSFERASE COMPLEX TRANSFERRING PHOSPHORUS CONTAINING GROUPS	231	-0.137975	9.11686e-11
CHROMOSOME CENTROMERIC REGION	169	-0.153859	1.34797e-10
DNA POLYMERASE COMPLEX	13	-0.144839	0.192069
PLATELET ALPHA GRANULE	73	-0.0261931	0.690303
TELOMERASE HOLOENZYME COMPLEX	19	0.0634297	0.668707
INTRINSIC COMPONENT OF ORGANELLE MEMBRANE	264	-0.0294769	0.344599
ADA2 GCN5 ADA3 TRANSCRIPTION ACTIVATOR COMPLEX	15	-0.165011	0.0690271
SARCOPLASMIC RETICULUM MEMBRANE	34	0.0178444	0.883755
U2 TYPE SPLICEOSOMAL COMPLEX	30	-0.0460383	0.648974
PLASMA MEMBRANE RECEPTOR COMPLEX	162	0.0398052	0.372906
ACROSOMAL MEMBRANE	18	0.0663572	0.664428
MICROBODY MEMBRANE	56	-0.0633223	0.311814
BASAL LAMINA	19	-0.0268041	0.846518
COPI VESICLE COAT	13	-0.109697	0.377151
CYTOPLASMIC SIDE OF MEMBRANE	160	-0.0577238	0.0987316
PLATELET ALPHA GRANULE MEMBRANE	13	-0.123548	0.291093
NEURON PROJECTION TERMINUS	125	0.0779341	0.103785
CYTOPLASMIC REGION	276	-0.0461528	0.0873859
PROTEASOME REGULATORY PARTICLE BASE SUBCOMPLEX	12	-0.00633663	0.973087
SECRETORY GRANULE LUMEN	80	0.0655736	0.299742
RIBOSOME	216	0.00115508	0.979858
MHC PROTEIN COMPLEX	24	0.232346	0.0523495
ACTIN CYTOSKELETON	417	-0.0384169	0.0851656
GLYCOPROTEIN COMPLEX	19	0.0221867	0.891761
COATED PIT	67	-0.083956	0.101291
EXOCYTIC VESICLE	134	0.055262	0.238717
RNA POLYMERASE COMPLEX	120	-0.1036	0.0018673
MRNA CLEAVAGE FACTOR COMPLEX	17	-0.176297	0.0272787
PERINUCLEAR REGION OF CYTOPLASM	615	-0.0685094	9.01952e-06
NUCLEOLAR PART	58	0.0115164	0.892398
RNA POLYMERASE II TRANSCRIPTION FACTOR COMPLEX	96	-0.0622567	0.174187
INO80 TYPE COMPLEX	21	-0.0699103	0.527641
CELL CORTEX PART	115	-0.0466562	0.299742
SMN COMPLEX	13	0.082958	0.650839
GOLGI STACK	122	-0.061921	0.121009
SCF UBIQUITIN LIGASE COMPLEX	33	-0.0982952	0.180308
CD40 RECEPTOR COMPLEX	11	-0.0767481	0.624272
BLOC 1 COMPLEX	15	-0.0994148	0.393195
T CELL RECEPTOR COMPLEX	17	0.237306	0.141288
CYTOSOLIC PART	212	0.0060651	0.892398
VACUOLE	1128	-0.0438069	0.000379905
SECRETORY VESICLE	422	0.0229989	0.401228
NUCLEAR SPECK	192	-0.0893837	0.00092804
NUCLEAR TRANSCRIPTIONAL REPRESSOR COMPLEX	21	0.0575716	0.67758
NUCLEAR CYCLIN DEPENDENT PROTEIN KINASE HOLOENZYME COMPLEX	15	-0.118889	0.259552
SITE OF POLARIZED GROWTH	142	-0.0595447	0.106751
ENDOCYTIC VESICLE	246	-0.0862425	0.00029533
CHROMOSOMAL REGION	321	-0.104074	8.46526e-08
INCLUSION BODY	69	-0.0252039	0.711491
MITOTIC SPINDLE	54	-0.110543	0.0331346
ANAPHASE PROMOTING COMPLEX	22	-0.0522358	0.652214
NUCLEAR INCLUSION BODY	12	-0.194215	0.0691659
CELL PROJECTION CYTOPLASM	51	-0.114652	0.0325534
PROTON TRANSPORTING TWO SECTOR ATPASE COMPLEX PROTON TRANSPORTING DOMAIN	21	0.0779656	0.575402
MALE GERM CELL NUCLEUS	14	-0.129671	0.216972
MYOFILAMENT	21	-0.0191784	0.892398
GEMINI OF COILED BODIES	11	-0.0661515	0.676442
CELL PROJECTION MEMBRANE	276	0.0165071	0.653233
APICAL PART OF CELL	333	0.0189834	0.558786
INTRINSIC COMPONENT OF ENDOPLASMIC RETICULUM MEMBRANE	127	-0.0305572	0.523655
SPINDLE POLE	124	-0.100105	0.00251405
FANCONI ANAEMIA NUCLEAR COMPLEX	13	-0.14147	0.178846
SEX CHROMOSOME	26	-0.158842	0.018682
MRNA CLEAVAGE AND POLYADENYLATION SPECIFICITY FACTOR COMPLEX	12	-0.152736	0.158851
NEURON PART	1196	-0.0121877	0.452281
CAJAL BODY	51	-0.0260145	0.741564
ROUGH ENDOPLASMIC RETICULUM	68	-0.103905	0.0272787
TRANSFERASE COMPLEX	683	-0.124479	1.13725e-22
VACUOLAR PROTON TRANSPORTING V TYPE ATPASE COMPLEX	14	-0.0306323	0.848279
APICAL JUNCTION COMPLEX	117	-0.0727529	0.0615494
MICROBODY	126	-0.0247811	0.624272
GERM CELL NUCLEUS	17	-0.162055	0.0599863
INTRINSIC COMPONENT OF PLASMA MEMBRANE	1442	0.0652034	6.98015e-08
PORE COMPLEX	15	0.0730096	0.664428
LUMENAL SIDE OF MEMBRANE	29	0.0885646	0.436766
GOLGI ASSOCIATED VESICLE MEMBRANE	48	-0.0750276	0.243566
CYTOPLASMIC EXOSOME RNASE COMPLEX	15	0.0518114	0.75184
LIPID PARTICLE	59	-0.0593496	0.342649
INTRINSIC COMPONENT OF PEROXISOMAL MEMBRANE	13	0.0467768	0.790233
VESICLE COAT	45	-0.159821	0.00105361
POSTSYNAPSE	360	0.00251573	0.946419
PRECATALYTIC SPLICEOSOME	22	-0.02686	0.831925
AXON	399	-0.0181455	0.5145
CLATHRIN COAT	45	-0.161092	0.000948534
BASAL PLASMA MEMBRANE	33	0.0629568	0.562613
MCM COMPLEX	11	-0.191883	0.0458134
NUCLEAR BODY	345	-0.10523	1.90651e-08
AMPA GLUTAMATE RECEPTOR COMPLEX	26	0.180753	0.103785
CLATHRIN COATED VESICLE	151	-0.0772234	0.0178822
PROTEIN KINASE COMPLEX	87	-0.166286	3.78801e-07
VESICLE LUMEN	99	0.0516908	0.372906
PROTEIN COMPLEX INVOLVED IN CELL ADHESION	28	-0.0644878	0.502619
TRANS GOLGI NETWORK	188	-0.101463	0.00010985
PHOTORECEPTOR OUTER SEGMENT MEMBRANE	12	-0.00369231	0.983378
HOPS COMPLEX	14	-0.132981	0.208158
IONOTROPIC GLUTAMATE RECEPTOR COMPLEX	45	0.17839	0.0271435
ORGANELLE MEMBRANE CONTACT SITE	11	-0.0983301	0.497286
SODIUM CHANNEL COMPLEX	15	0.106439	0.521064
EUKARYOTIC TRANSLATION INITIATION FACTOR 3 COMPLEX	15	-0.0556307	0.688642
CCR4 NOT COMPLEX	15	-0.258791	0.000120427
M BAND	21	0.0284353	0.842262
NPBAF COMPLEX	12	-0.111273	0.377151
OUTER MITOCHONDRIAL MEMBRANE PROTEIN COMPLEX	11	-0.0734233	0.641482
CORTICAL CYTOSKELETON	80	-0.0269755	0.669019
MYOSIN FILAMENT	22	0.140701	0.274305
NEURONAL POSTSYNAPTIC DENSITY	53	0.0189376	0.829131
INTERMEDIATE FILAMENT	123	0.100647	0.0325534
CYTOSOLIC SMALL RIBOSOMAL SUBUNIT	41	0.137927	0.124476
SNARE COMPLEX	52	-0.0755039	0.21373
DNA REPLICATION FACTOR A COMPLEX	14	-0.169235	0.0789257
UBIQUITIN LIGASE COMPLEX	253	-0.0885632	0.000124484
ROUGH ENDOPLASMIC RETICULUM MEMBRANE	21	-0.131664	0.129847
AXON INITIAL SEGMENT	12	-0.0941063	0.496003
U2 SNRNP	19	-0.0150216	0.922946
ACTIN FILAMENT BUNDLE	54	0.0859039	0.269068
PERINUCLEAR ENDOPLASMIC RETICULUM	13	0.0525635	0.767753
CILIARY TIP	42	0.117664	0.184908
PRONUCLEUS	14	-0.265983	3.43978e-05
ORGANELLE INNER MEMBRANE	503	-0.00873989	0.741564
GOLGI CISTERNA	91	-0.0418559	0.436766
NUCLEAR NUCLEOSOME	35	-0.0657339	0.426371
PCG PROTEIN COMPLEX	43	-0.195962	2.18775e-05
GOLGI APPARATUS PART	846	-0.0459032	0.00124602
POTASSIUM CHANNEL COMPLEX	81	0.06041	0.342649
SMALL RIBOSOMAL SUBUNIT	65	0.0569203	0.436766
COPI COATED VESICLE MEMBRANE	17	-0.0990091	0.368011
PROTON TRANSPORTING TWO SECTOR ATPASE COMPLEX	46	0.0236952	0.79523
CENTROSOME	473	-0.0931539	1.27926e-08
SET1C COMPASS COMPLEX	10	-0.17951	0.0955862
CYTOPLASMIC MRNA PROCESSING BODY	67	-0.118064	0.00859595
PROTEIN PHOSPHATASE TYPE 1 COMPLEX	10	-0.27456	0.00314556
NODE OF RANVIER	13	-0.00770397	0.965497
COMPACT MYELIN	15	-0.079291	0.53288
MOTILE CILIUM	87	0.122285	0.0325534
MICROVILLUS	69	-0.0265344	0.692075
DENDRITIC SHAFT	36	-0.01706	0.876502
CYTOSOLIC PROTEASOME COMPLEX	11	0.00448446	0.981047
PML BODY	96	-0.131602	0.000156978
CELL CORTEX REGION	16	-0.0153355	0.928147
NEURON SPINE	116	-0.0463682	0.299742
ENDOPLASMIC RETICULUM PART	1089	-0.0388434	0.00251506
NUCLEAR CHROMOSOME	505	-0.0797146	1.1664e-06
ENDOCYTIC VESICLE MEMBRANE	147	-0.0815602	0.0124099
HIGH DENSITY LIPOPROTEIN PARTICLE	20	0.197018	0.132591
NMDA SELECTIVE GLUTAMATE RECEPTOR COMPLEX	10	0.336264	0.0353026
BLOOD MICROPARTICLE	102	0.0726531	0.180308
PRERIBOSOME	58	-0.0309842	0.674069
PARANODE REGION OF AXON	12	0.117623	0.5287
AXONAL GROWTH CONE	19	0.0106948	0.946419
PROTEIN DNA COMPLEX	163	-0.0743714	0.0181999
APICAL DENDRITE	15	-0.0914047	0.452281
ACTOMYOSIN	61	0.0393541	0.623095
STEREOCILIUM BUNDLE	35	0.0766381	0.459601
ORGANELLAR RIBOSOME	71	-0.0251147	0.708413
TRANSCRIPTIONAL REPRESSOR COMPLEX	73	-0.122438	0.0036211
NUCLEAR REPLICATION FORK	38	-0.192318	6.61069e-05
INVADOPODIUM	11	-0.182816	0.079285
EXON EXON JUNCTION COMPLEX	23	-0.0251096	0.842262
CILIARY PART	273	0.0190785	0.598788
COSTAMERE	19	-0.145024	0.0940504
SWI SNF SUPERFAMILY TYPE COMPLEX	70	-0.0905339	0.0631235
CHROMATIN	430	-0.0642296	0.000706584
BASEMENT MEMBRANE	88	-0.00376339	0.95685
BRUSH BORDER	96	-0.0246401	0.669274
MITOCHONDRIAL MATRIX	402	0.00337272	0.922946
PLATELET DENSE TUBULAR NETWORK	10	0.0154909	0.946419
CELL JUNCTION	1097	-0.0113631	0.512894
NUCLEAR CHROMATIN	283	-0.0658757	0.0055255
COMPLEX OF COLLAGEN TRIMERS	23	-0.0406811	0.726862
EARLY ENDOSOME MEMBRANE	107	-0.0659641	0.12035
TRANSCRIPTION FACTOR COMPLEX	284	-0.0757673	0.000910711
MYELIN SHEATH	165	-0.0487363	0.174187
SPLICEOSOMAL TRI SNRNP COMPLEX	26	0.0364055	0.767753
PLATELET ALPHA GRANULE LUMEN	53	0.0384718	0.653723
MICROVILLUS MEMBRANE	19	-0.0462774	0.711491
RIBONUCLEOPROTEIN GRANULE	142	-0.0629855	0.0845836
CLATHRIN COATED ENDOCYTIC VESICLE	60	-0.0879624	0.102824
ARP2 3 PROTEIN COMPLEX	11	-0.144856	0.201292
LEADING EDGE MEMBRANE	131	-0.00281433	0.960666
CONTRACTILE FIBER	197	-0.0223726	0.574138
TRANSCRIPTION FACTOR TFTC COMPLEX	14	-0.0811593	0.532627
CYTOSOLIC LARGE RIBOSOMAL SUBUNIT	58	0.00342563	0.966366
CLUSTER OF ACTIN BASED CELL PROJECTIONS	125	-0.00189726	0.973537
PROTEINACEOUS EXTRACELLULAR MATRIX	324	0.0786883	0.00365188
PHAGOCYTIC CUP	18	0.0724759	0.641482
PROTON TRANSPORTING TWO SECTOR ATPASE COMPLEX CATALYTIC DOMAIN	16	0.0181019	0.917175
CYTOSKELETAL PART	1302	-0.0473946	2.95974e-05
MICROTUBULE	380	-0.0548659	0.0100429
CYTOSKELETON	1791	-0.0457158	2.605e-06
COPI COATED VESICLE	23	-0.0939642	0.307625
NUCLEAR EUCHROMATIN	24	-0.108756	0.194258
CORTICAL ACTIN CYTOSKELETON	57	-0.0557775	0.391379
PERICENTRIC HETEROCHROMATIN	15	-0.231361	0.00209635
GLIAL CELL PROJECTION	15	0.104316	0.5287
SPECIFIC GRANULE	14	0.261418	0.0860248
HETEROTRIMERIC G PROTEIN COMPLEX	30	-0.0688654	0.44147
ENDOPLASMIC RETICULUM LUMEN	190	-0.00770666	0.873691
LATERAL PLASMA MEMBRANE	48	0.0589257	0.507151
BANDED COLLAGEN FIBRIL	12	-0.0652396	0.669019
EXTRINSIC COMPONENT OF ORGANELLE MEMBRANE	26	-0.0377306	0.728643
PLATELET DENSE GRANULE LUMEN	13	0.0288499	0.885747
INTRACELLULAR VESICLE	1191	-0.0366536	0.00321997
MYOSIN COMPLEX	58	0.0435974	0.59134
VOLTAGE GATED SODIUM CHANNEL COMPLEX	13	0.0652099	0.713205
DNA REPAIR COMPLEX	39	-0.0994218	0.131694
CLATHRIN VESICLE COAT	23	-0.158408	0.0274281
SIN3 COMPLEX	13	0.0253949	0.892398
ESCRT COMPLEX	26	-0.115334	0.141288
CELL SUBSTRATE JUNCTION	393	-0.0726319	0.000161121
CILIARY TRANSITION ZONE	23	-0.124235	0.127349
U5 SNRNP	16	0.0426024	0.788932
ENDOCYTIC VESICLE LUMEN	16	-0.0704736	0.587312
HISTONE METHYLTRANSFERASE COMPLEX	70	-0.160412	2.37877e-05
MICROTUBULE PLUS END	17	-0.0422679	0.75184
SAGA TYPE COMPLEX	31	-0.0876866	0.259552
CELL DIVISION SITE	52	-0.114352	0.0335299
EXTRACELLULAR MATRIX COMPONENT	120	0.0045742	0.946419
NUCLEAR HETEROCHROMATIN	31	-0.157424	0.0108062
TCTN B9D COMPLEX	11	-0.0639842	0.688642
PRC1 COMPLEX	12	-0.136624	0.238717
GOLGI ASSOCIATED VESICLE	78	-0.0749473	0.125068
INTRINSIC COMPONENT OF GOLGI MEMBRANE	54	-0.0428342	0.558171
SYNAPSE	709	0.00584502	0.802871
CHLORIDE CHANNEL COMPLEX	42	0.115769	0.184191
CLATHRIN COAT OF COATED PIT	16	-0.100401	0.372906
SIN3 TYPE COMPLEX	16	-0.00978247	0.953932
POSTSYNAPTIC MEMBRANE	192	0.0541346	0.161032
SMALL SUBUNIT PROCESSOME	32	-0.0400842	0.678812
RUFFLE MEMBRANE	79	0.0242119	0.727232
EXTERNAL ENCAPSULATING STRUCTURE	10	0.0961351	0.650839
CELL TRAILING EDGE	12	0.0706197	0.705632
CATION CHANNEL COMPLEX	150	0.0613013	0.163989
MLL1 2 COMPLEX	28	-0.0373427	0.724368
METHYLTRANSFERASE COMPLEX	89	-0.136652	0.00010985
NUCLEOPLASM PART	691	-0.114244	4.6597e-19
SYNAPTONEMAL COMPLEX	30	0.03534	0.755766
ORGANELLAR SMALL RIBOSOMAL SUBUNIT	25	-0.0483066	0.65387
CELL CELL ADHERENS JUNCTION	53	-0.0304193	0.690312
N TERMINAL PROTEIN ACETYLTRANSFERASE COMPLEX	11	-0.138785	0.253105
PROTON TRANSPORTING ATP SYNTHASE COMPLEX COUPLING FACTOR F O	11	0.263719	0.141288
CONNEXON COMPLEX	17	0.233457	0.099485
GOLGI MEMBRANE	669	-0.0662322	8.80011e-06
COATED VESICLE MEMBRANE	135	-0.0932521	0.00390447
SMOOTH ENDOPLASMIC RETICULUM	32	-0.0580285	0.523655
ENDORIBONUCLEASE COMPLEX	20	-0.115168	0.206017
ATPASE COMPLEX	22	0.0193497	0.892398
NUCLEAR INNER MEMBRANE	52	-0.125088	0.0141791
LATE ENDOSOME	206	-0.0492197	0.116853
VACUOLAR LUMEN	108	0.00443135	0.946419
LAMELLIPODIUM MEMBRANE	19	-0.0988895	0.341116
EXOSOME RNASE COMPLEX	21	0.00791016	0.95685
ER TO GOLGI TRANSPORT VESICLE MEMBRANE	51	-0.0783075	0.199307
SPINDLE MIDZONE	26	-0.135353	0.0652169
PRESYNAPTIC MEMBRANE	53	0.0248175	0.768914
NUCLEAR MEMBRANE PART	15	-0.0202557	0.896102
XY BODY	14	-0.175685	0.0568131
MITOCHONDRIAL MEMBRANE PART	167	0.0255344	0.585864
COP9 SIGNALOSOME	33	-0.0699146	0.403348
INNER MITOCHONDRIAL MEMBRANE PROTEIN COMPLEX	102	0.0239473	0.690303
NEURON PROJECTION	903	-0.0246151	0.125068
BLOC COMPLEX	20	-0.0964462	0.328937
BETA CATENIN DESTRUCTION COMPLEX	14	0.0242793	0.892398
APICOLATERAL PLASMA MEMBRANE	16	-0.0860165	0.473435
CATALYTIC COMPLEX	1006	-0.105552	4.14904e-22
FILOPODIUM TIP	11	-0.136814	0.259552
MISMATCH REPAIR COMPLEX	10	-0.118027	0.388876
AXONEME PART	20	0.21664	0.0987316
KINETOCHORE	118	-0.156975	5.26394e-08
INTERSTITIAL MATRIX	14	0.180173	0.259552
EXTRACELLULAR SPACE	1169	0.0867979	1.12487e-10
CYTOPLASMIC DYNEIN COMPLEX	15	-0.0361493	0.805715
ENDOLYSOSOME MEMBRANE	10	-0.0850378	0.591893
PRESPLICEOSOME	21	-0.0559662	0.636659
CHD TYPE COMPLEX	17	0.0531665	0.728643
SPERM PRINCIPAL PIECE	14	0.113733	0.519845
CATALYTIC STEP 2 SPLICEOSOME	87	-0.0516623	0.31359
VIRION	5	0.059128	0.846518
VACUOLAR PART	665	-0.0508504	0.00125986
MITOCHONDRIAL PART	915	-0.00364191	0.873441
MITOCHONDRION	1572	-0.0167829	0.190147
CELL SURFACE	671	0.0320762	0.103785
HEMOGLOBIN COMPLEX	9	0.279184	0.132591
DENDRITE MEMBRANE	18	-0.0192655	0.893212
RESPIRATORY CHAIN	76	0.000829404	0.990982
U4 U6 X U5 TRI SNRNP COMPLEX	21	-0.00336813	0.981047
PRP19 COMPLEX	13	-0.149171	0.149181
CONDENSED CHROMOSOME CENTROMERIC REGION	99	-0.144324	1.26176e-05
TRICARBOXYLIC ACID CYCLE ENZYME COMPLEX	11	0.0376614	0.851661
STAGA COMPLEX	14	-0.0824592	0.5287
SPERM MIDPIECE	11	0.0549713	0.775753
SECRETORY GRANULE MEMBRANE	70	-0.0370243	0.566768
DNA PACKAGING COMPLEX	99	-0.016224	0.781059
POLE PLASM	13	0.265599	0.0847385
MEMBRANE MICRODOMAIN	278	-0.0154507	0.65387
TRANSPORTER COMPLEX	285	0.0829983	0.00407313
SIDE OF MEMBRANE	373	0.00849738	0.788932
PHOTORECEPTOR CONNECTING CILIUM	27	0.00882818	0.946419
CONDENSED CHROMOSOME OUTER KINETOCHORE	12	-0.170813	0.103785
CLATHRIN COATED VESICLE MEMBRANE	79	-0.083585	0.0730868
MEMBRANE PROTEIN COMPLEX	955	-0.0202135	0.206607
INTRINSIC COMPONENT OF THE CYTOPLASMIC SIDE OF THE PLASMA MEMBRANE	14	0.114508	0.507861
NUCLEAR OUTER MEMBRANE ENDOPLASMIC RETICULUM MEMBRANE NETWORK	941	-0.0479519	0.000311049
TRANSCRIPTIONALLY ACTIVE CHROMATIN	18	-0.121093	0.212961
U2 TYPE PRESPLICEOSOME	16	-0.0741869	0.558786
ENDOPLASMIC RETICULUM CHAPERONE COMPLEX	11	-0.0913088	0.5287
SCHMIDT LANTERMAN INCISURE	11	-0.0825732	0.589684
SEMAPHORIN RECEPTOR COMPLEX	11	-0.117064	0.377151
AXON CYTOPLASM	33	-0.13459	0.0351336
LAMELLIPODIUM	168	-0.0363702	0.344599
NUCLEAR TRANSCRIPTION FACTOR COMPLEX	120	-0.049446	0.244437
MIDBODY	129	-0.123772	3.86591e-05
HETEROCHROMATIN	66	-0.107428	0.0230904
DNA HELICASE COMPLEX	14	0.0567689	0.741564
CHROMOCENTER	13	-0.192994	0.0325534
SPLICEOSOMAL COMPLEX	168	-0.0736925	0.0178822
NADH DEHYDROGENASE COMPLEX	42	0.00971812	0.928274
SARCOPLASM	64	0.0120802	0.891761
DNA DIRECTED RNA POLYMERASE II CORE COMPLEX	17	-0.0593301	0.650802
CELL CELL JUNCTION	359	-0.0183104	0.5287
CONDENSED NUCLEAR CHROMOSOME CENTROMERIC REGION	16	-0.197017	0.0139697
PHOSPHATIDYLINOSITOL 3 KINASE COMPLEX	19	-0.162113	0.0507274
INTRACILIARY TRANSPORT PARTICLE B	17	0.0560365	0.716041
DNA DIRECTED RNA POLYMERASE I COMPLEX	13	-0.0700113	0.631479
REPLICATION FORK	61	-0.159363	0.000117682
IMMUNOGLOBULIN COMPLEX	5	0.3313	0.164041
SMALL NUCLEOLAR RIBONUCLEOPROTEIN COMPLEX	18	0.138501	0.341116
SMN SM PROTEIN COMPLEX	17	-0.000975454	0.992854
RECEPTOR COMPLEX	303	0.029337	0.361857
INTRACILIARY TRANSPORT PARTICLE	28	0.0278288	0.818049
ANCHORING JUNCTION	480	-0.0633699	0.000396305
PRERIBOSOME LARGE SUBUNIT PRECURSOR	20	-0.00661925	0.964241
ENDOPLASMIC RETICULUM GOLGI INTERMEDIATE COMPARTMENT MEMBRANE	58	-0.0714616	0.216471
EXTRINSIC COMPONENT OF CYTOPLASMIC SIDE OF PLASMA MEMBRANE	91	-0.0307738	0.593837
GAMMA TUBULIN COMPLEX	19	-0.0605021	0.623095
POLYSOME	42	-0.0383654	0.65387
PRESYNAPTIC ACTIVE ZONE	28	0.17276	0.139836
EXOCYST	15	-0.0650576	0.641482
DNA DIRECTED RNA POLYMERASE III COMPLEX	18	0.0125814	0.946419
PODOSOME	22	-0.130604	0.112975
CILIARY BASE	22	-0.138337	0.0823106
AUTOPHAGOSOME MEMBRANE	26	-0.148606	0.0325442
INTRINSIC COMPONENT OF MITOCHONDRIAL INNER MEMBRANE	22	-0.0327579	0.787277
DYNEIN COMPLEX	40	0.0640693	0.512894
ORGANELLAR LARGE RIBOSOMAL SUBUNIT	31	-0.0608037	0.508141
CARBOXY TERMINAL DOMAIN PROTEIN KINASE COMPLEX	21	-0.0782352	0.458339
DESMOSOME	23	0.00936887	0.946906
RECYCLING ENDOSOME MEMBRANE	38	-0.0909773	0.190147
ORGANELLE ENVELOPE LUMEN	80	-0.0640766	0.199307
SPINDLE MICROTUBULE	56	-0.104749	0.0445442
GOLGI TRANSPORT COMPLEX	12	-0.060186	0.692075
OUTER MEMBRANE	181	-0.000330668	0.992854
RIBOSOMAL SUBUNIT	156	0.0114259	0.820334
CIS GOLGI NETWORK	40	-0.112162	0.0721676
TRANS GOLGI NETWORK TRANSPORT VESICLE	27	-0.132268	0.0778489
INHIBITORY SYNAPSE	12	0.211076	0.244437
MICROTUBULE END	22	-0.0378173	0.7513
SUPRAMOLECULAR FIBER	570	-0.019417	0.377151
FIBRIL	14	0.0125106	0.946419
NONMOTILE PRIMARY CILIUM	116	0.00313312	0.959545
NUCLEAR MATRIX	96	-0.0681241	0.127349
AXOLEMMA	14	-0.0779564	0.562613
MICROTUBULE ASSOCIATED COMPLEX	134	-0.0545004	0.166268
APICAL PLASMA MEMBRANE	270	0.0418849	0.192069
PHAGOCYTIC VESICLE MEMBRANE	56	-0.100804	0.0587145
PHOTORECEPTOR INNER SEGMENT	31	0.0158937	0.892398
EUCHROMATIN	31	-0.0985886	0.190147
CELL CORTEX	228	-0.0299159	0.377151
DNA DIRECTED RNA POLYMERASE II HOLOENZYME	95	-0.0892976	0.0273859
ENDOPLASMIC RETICULUM QUALITY CONTROL COMPARTMENT	12	-0.0259858	0.891761
INTRINSIC COMPONENT OF MITOCHONDRIAL MEMBRANE	50	-0.018963	0.822953
LATERAL ELEMENT	10	-0.0904013	0.558786
CYTOPLASMIC VESICLE PART	572	-0.0354796	0.0615494
INTERMEDIATE FILAMENT CYTOSKELETON	163	0.044083	0.307625
ENDOSOMAL PART	412	-0.0472191	0.0261163
ACROSOMAL VESICLE	75	0.0296826	0.675342
PSEUDOPODIUM	17	-0.0927591	0.412909
T TUBULE	44	-0.00697493	0.946419
ENDOPLASMIC RETICULUM GOLGI INTERMEDIATE COMPARTMENT	98	-0.0800282	0.0550306
PLASMA MEMBRANE REGION	861	0.0369851	0.0272787
NEURON PROJECTION MEMBRANE	34	-0.0315423	0.741564
INTEGRATOR COMPLEX	13	0.025172	0.892398
SARCOLEMMA	118	0.0217099	0.694144
IKAPPAB KINASE COMPLEX	11	-0.0777426	0.61963
CELL BODY	469	-0.00675594	0.809271
LYTIC VACUOLE	501	-0.0187083	0.436766
CUL4 RING E3 UBIQUITIN LIGASE COMPLEX	25	-0.0929838	0.287309
CONDENSED CHROMOSOME	187	-0.105539	5.04692e-05
ESC E Z COMPLEX	16	-0.199646	0.00775865
NUCLEAR PERIPHERY	119	-0.0873465	0.0154137
CULLIN RING UBIQUITIN LIGASE COMPLEX	142	-0.0776645	0.0211573
MAIN AXON	55	0.0451733	0.589373
LAMELLAR BODY	17	-0.0636199	0.623095
CHROMATOID BODY	13	0.0185436	0.924721
CHROMOSOME TELOMERIC REGION	158	-0.0612742	0.0755031
TOR COMPLEX	13	-0.203643	0.0427662
WNT SIGNALOSOME	11	0.164956	0.403858
ACTIN BASED CELL PROJECTION	168	-0.0474934	0.182511
CELL PROJECTION	1668	-0.00790798	0.591893
REPLISOME	28	-0.211609	9.85803e-05
CILIARY MEMBRANE	66	0.0717879	0.307343
COATED VESICLE	226	-0.0757273	0.00337768
INTERCELLULAR BRIDGE	43	-0.036328	0.669019
CELL PROJECTION PART	884	-0.00323986	0.891761
MHC CLASS II PROTEIN COMPLEX	14	0.253766	0.0987316
KERATIN FILAMENT	54	0.223896	0.00201155
RNAI EFFECTOR COMPLEX	11	-0.336027	1.0567e-07
PRESYNAPSE	269	0.044885	0.164206
A BAND	31	-0.0223507	0.836567
NEUROMUSCULAR JUNCTION	50	-0.0325261	0.678812
SOMATODENDRITIC COMPARTMENT	619	-0.017937	0.403348
PRE AUTOPHAGOSOMAL STRUCTURE MEMBRANE	16	-0.203681	0.0119985
EXTERNAL SIDE OF PLASMA MEMBRANE	195	0.0697741	0.0615494
LYTIC VACUOLE MEMBRANE	267	-0.039501	0.16904
CUL3 RING UBIQUITIN LIGASE COMPLEX	57	-0.0498624	0.459601
ENVELOPE	1045	-0.0499514	6.61069e-05
PRIMARY CILIUM	181	-0.00612171	0.893615
RUFFLE	149	-0.0365613	0.377151
WASH COMPLEX	10	-0.0273965	0.892398
DENDRITE CYTOPLASM	15	-0.0699667	0.606404
CORNIFIED ENVELOPE	27	0.332333	0.000339874
PERIKARYON	100	0.117403	0.0273859
MICROBODY PART	88	0.00399882	0.956234
GOLGI APPARATUS	1366	-0.0443251	7.2368e-05
NUCLEOLUS	817	-0.0867675	7.51611e-12
PERICENTRIOLAR MATERIAL	18	-0.114372	0.244437
TELOMERE CAP COMPLEX	12	-0.0542151	0.728643
NUCLEOTIDE EXCISION REPAIR COMPLEX	14	-0.0999269	0.40915
NUCLEAR PORE	75	-0.174831	1.1664e-06
AP TYPE MEMBRANE COAT ADAPTOR COMPLEX	40	-0.138815	0.0134395
BAF TYPE COMPLEX	22	-0.115642	0.183288
MYOSIN II COMPLEX	22	0.136521	0.297913
MICROTUBULE ORGANIZING CENTER PART	141	-0.031808	0.477587
NUCLEAR MEMBRANE	272	-0.108513	2.13681e-07
SWI SNF COMPLEX	14	-0.0579034	0.684633
CYTOPLASMIC MICROTUBULE	56	-0.0542038	0.412909
CLATHRIN COAT OF ENDOCYTIC VESICLE	12	-0.0870921	0.532627
HOST	11	-0.0703244	0.65387
PIGMENT GRANULE	98	-0.111186	0.00234156
EXTRINSIC COMPONENT OF MEMBRANE	236	-0.0522634	0.0676974
SPINDLE	282	-0.108101	1.43043e-07
TRANSPORT VESICLE	322	-0.00876286	0.790233
TRANSCRIPTION ELONGATION FACTOR COMPLEX	46	-0.162824	0.00076698
ACTIN FILAMENT	69	-0.0225144	0.741564
INTRINSIC COMPONENT OF EXTERNAL SIDE OF PLASMA MEMBRANE	19	0.114437	0.429621
CILIARY PLASM	74	0.0246046	0.728643
SPERM FLAGELLUM	49	0.0626599	0.46913
GOLGI LUMEN	84	0.195369	0.000458773
ESCRT III COMPLEX	11	-0.127443	0.300407
COHESIN COMPLEX	10	-0.160494	0.212073
MITOCHONDRIAL ENVELOPE	661	-0.00330031	0.893212
RIBONUCLEOPROTEIN COMPLEX	693	-0.0501048	0.00124602
CELL LEADING EDGE	341	-0.0358593	0.161032
CLATHRIN COATED ENDOCYTIC VESICLE MEMBRANE	46	-0.085605	0.178036
ENDOPLASMIC RETICULUM	1514	-0.0294581	0.0111404
CALCIUM CHANNEL COMPLEX	57	0.0234422	0.773914
TRANSLATION PREINITIATION COMPLEX	15	-0.0746455	0.569172
MITOCHONDRIAL PROTEIN COMPLEX	131	0.0173925	0.741564
MICROTUBULE ORGANIZING CENTER	601	-0.077929	2.13681e-07
PROTON TRANSPORTING V TYPE ATPASE COMPLEX	23	-0.0848548	0.377151
PROTEIN LIPID COMPLEX	31	0.0523793	0.649064
MEMBRANE REGION	1060	0.0204965	0.203054
NBAF COMPLEX	14	-0.0562497	0.691678
MEDIATOR COMPLEX	34	-0.138861	0.0284259
CILIUM	410	0.00922453	0.758072
EXTRINSIC COMPONENT OF PLASMA MEMBRANE	126	-0.0162307	0.75184
AXON PART	211	0.0126671	0.762663
BRUSH BORDER MEMBRANE	51	0.0288108	0.741564
TERMINAL BOUTON	62	0.0563191	0.458339
ANCHORED COMPONENT OF PLASMA MEMBRANE	33	0.147046	0.141736
AXONEMAL DYNEIN COMPLEX	12	0.220647	0.194258
MAST CELL GRANULE	19	0.153775	0.259552
RECYCLING ENDOSOME	125	-0.0853414	0.0154071
COATED MEMBRANE	86	-0.133411	0.0002721
SYNAPSE PART	577	0.0179835	0.452281
EARLY ENDOSOME	290	-0.0500333	0.0507274
PROTEASOME ACCESSORY COMPLEX	24	-0.0619406	0.558171
CYTOSOLIC RIBOSOME	107	0.0584512	0.274305
PHOTORECEPTOR DISC MEMBRANE	14	0.201281	0.205175
PROTEIN PHOSPHATASE TYPE 2A COMPLEX	20	-0.178383	0.0131767
CILIARY BASAL BODY	76	-0.040195	0.508469
TRANS GOLGI NETWORK MEMBRANE	78	-0.113277	0.00635204
ENDOSOME	765	-0.0477966	0.00125986
TRANSPORT VESICLE MEMBRANE	143	-0.0111651	0.827693
NEURONAL CELL BODY MEMBRANE	18	0.0720676	0.641482
HISTONE DEACETYLASE COMPLEX	61	-0.0563264	0.368011
PHOTORECEPTOR OUTER SEGMENT	57	0.0643929	0.40918
U12 TYPE SPLICEOSOMAL COMPLEX	26	-0.0280179	0.805615
BASAL PART OF CELL	49	0.0303864	0.728643
SODIUM POTASSIUM EXCHANGING ATPASE COMPLEX	9	0.00408636	0.983378
SITE OF DOUBLE STRAND BREAK	31	-0.12308	0.0778489
PLASMA MEMBRANE RAFT	82	-0.0369125	0.5287
MICROBODY LUMEN	42	0.0654395	0.492791
FILAMENTOUS ACTIN	20	0.0253095	0.872049
METHYLOSOME	12	-0.0582282	0.704924
GOLGI CISTERNA MEMBRANE	72	-0.0694296	0.183556
PROTON TRANSPORTING ATP SYNTHASE COMPLEX	21	0.178415	0.174187
PLASMA MEMBRANE PROTEIN COMPLEX	468	0.0489913	0.0325534
CENTRIOLAR SATELLITE	23	0.0371923	0.775753
CLATHRIN ADAPTOR COMPLEX	27	-0.164503	0.0118029
GAP JUNCTION	27	0.185657	0.0997988
DERLIN 1 RETROTRANSLOCATION COMPLEX	10	-0.0153574	0.946419
PLATELET DENSE GRANULE	19	-0.00853902	0.956234
DENSE CORE GRANULE	13	0.107691	0.56135
SYNAPTIC MEMBRANE	245	0.0462079	0.174187
EXOCYTIC VESICLE MEMBRANE	54	0.126013	0.099019
ACETYLTRANSFERASE COMPLEX	96	-0.116412	0.00125986
ANCHORED COMPONENT OF MEMBRANE	122	0.135726	0.00330135
MHC CLASS I PROTEIN COMPLEX	10	0.202265	0.344599
DENDRITE	432	-0.028037	0.228402
NUCLEAR UBIQUITIN LIGASE COMPLEX	41	-0.0855937	0.201292
ORGANELLE SUBCOMPARTMENT	303	-0.0860796	5.17209e-05
CLATHRIN COAT OF TRANS GOLGI NETWORK VESICLE	11	-0.221289	0.0151258
CHYLOMICRON	9	0.151997	0.482387
PRIMARY LYSOSOME	18	0.0714888	0.643756
TRIGLYCERIDE RICH LIPOPROTEIN PARTICLE	15	0.0404437	0.805715
ENDOPLASMIC RETICULUM SUBCOMPARTMENT	16	-0.186665	0.0207061
COLLAGEN TRIMER	77	0.0859494	0.174187
SMALL NUCLEAR RIBONUCLEOPROTEIN COMPLEX	60	-0.0375818	0.592644
CYCLIN DEPENDENT PROTEIN KINASE HOLOENZYME COMPLEX	30	-0.181024	0.00159115
VACUOLAR MEMBRANE	567	-0.0586356	0.000420336
