# Supplementary material for: MicroRNA, Myostatin, and Metabolic Rate Depression: Skeletal Muscle Atrophy Resistance in Hibernating Myotis lucifugus
Source: Cells. 2024 Dec 16;13(24):2074. doi: 10.3390/cells13242074 (PMC11674624; doi:10.3390/cells13242074)
Supplement: Supplementary file 1 [file cells-13-02074-s001.zip › Supplementary File S4 - GO Molecular Functions.xlsx]

## Sheet: miRNA_go_molecular_function
GO Term	Genes Tested	Model Coefficient	FDR-adjusted p-value
CYCLIC NUCLEOTIDE PHOSPHODIESTERASE ACTIVITY	23	0.065562	0.644824
PROTEIN SERINE THREONINE TYROSINE KINASE ACTIVITY	38	-0.08513	0.263233
HYDROLASE ACTIVITY ACTING ON CARBON NITROGEN BUT NOT PEPTIDE BONDS IN CYCLIC AMIDINES	31	0.193379	0.0787154
5 3 EXONUCLEASE ACTIVITY	12	0.0750716	0.711487
POLYUBIQUITIN BINDING	41	-0.0399603	0.664793
COFACTOR TRANSPORTER ACTIVITY	21	-0.0623848	0.608508
BETA CATENIN BINDING	84	-0.0375613	0.538957
UDP GALACTOSYLTRANSFERASE ACTIVITY	26	0.0264975	0.8344
MITOGEN ACTIVATED PROTEIN KINASE BINDING	23	0.00803434	0.960378
PHOSPHATE TRANSMEMBRANE TRANSPORTER ACTIVITY	28	-0.100807	0.241825
PEPTIDASE ACTIVITY	529	0.0491927	0.0286358
IMMUNOGLOBULIN BINDING	17	0.318379	0.0153426
PROTEIN KINASE A REGULATORY SUBUNIT BINDING	16	-0.158363	0.0937808
SIGNAL TRANSDUCER ACTIVITY	1223	0.05828	1.69927e-05
MHC PROTEIN COMPLEX BINDING	19	0.16616	0.294053
IONOTROPIC GLUTAMATE RECEPTOR BINDING	23	0.0637499	0.653657
UBIQUITIN LIKE PROTEIN TRANSFERASE ACTIVITY	406	-0.129975	1.21616e-15
TRANSMEMBRANE RECEPTOR PROTEIN KINASE ACTIVITY	77	0.00626295	0.941542
SMAD BINDING	71	-0.149673	0.000358983
SYNTAXIN 1 BINDING	18	0.0014936	0.990494
LONG CHAIN FATTY ACID BINDING	12	0.0105567	0.960378
ACETYLGALACTOSAMINYLTRANSFERASE ACTIVITY	31	-0.0710661	0.438868
OXIDOREDUCTASE ACTIVITY ACTING ON THE ALDEHYDE OR OXO GROUP OF DONORS NAD OR NADP AS ACCEPTOR	33	0.0116647	0.931725
ACTIVE ION TRANSMEMBRANE TRANSPORTER ACTIVITY	150	-0.00988265	0.844832
CYTOKINE BINDING	90	-0.0162262	0.79703
NEUROTRANSMITTER BINDING	24	0.187442	0.124254
OLFACTORY RECEPTOR ACTIVITY	66	0.29283	3.55169e-07
SERINE TYPE EXOPEPTIDASE ACTIVITY	16	-0.052522	0.715391
3 5 CYCLIC AMP PHOSPHODIESTERASE ACTIVITY	15	-0.0389071	0.794092
VOLTAGE GATED ION CHANNEL ACTIVITY	167	0.157941	8.30304e-05
PHOSPHATIDYLINOSITOL 3 5 BISPHOSPHATE BINDING	21	-0.0471159	0.714979
PROTEIN KINASE C BINDING	48	-0.110481	0.0602007
BETA 2 MICROGLOBULIN BINDING	10	0.113077	0.612211
PROTEIN COMPLEX SCAFFOLD	65	-0.0615295	0.320774
HEAT SHOCK PROTEIN BINDING	88	-0.0215786	0.73678
PHOSPHOPROTEIN BINDING	58	-0.123589	0.0161197
GTPASE ACTIVITY	237	-0.0862126	0.000672558
AMINO ACID BINDING	98	0.0151076	0.808769
OXIDOREDUCTASE ACTIVITY ACTING ON THE CH CH GROUP OF DONORS	55	0.0321876	0.715391
OXIDOREDUCTASE ACTIVITY ACTING ON A HEME GROUP OF DONORS	23	0.0382904	0.785589
QUINONE BINDING	17	-0.0196646	0.907491
G PROTEIN ALPHA SUBUNIT BINDING	22	-0.0581717	0.629583
MITOGEN ACTIVATED PROTEIN KINASE KINASE BINDING	16	-0.10689	0.367785
PEPTIDASE REGULATOR ACTIVITY	187	0.0668474	0.0983636
CYTOSKELETAL PROTEIN BINDING	769	-0.0492408	0.00135355
VITAMIN TRANSPORTER ACTIVITY	24	-0.0301844	0.798411
TRANSFERASE ACTIVITY TRANSFERRING SULFUR CONTAINING GROUPS	62	0.0143633	0.863029
CYCLASE ACTIVITY	21	0.038263	0.788063
PROTEIN SELF ASSOCIATION	42	-0.0908113	0.189358
CYSTEINE TYPE PEPTIDASE ACTIVITY	152	-0.0440676	0.28416
LIPID TRANSPORTER ACTIVITY	97	0.0809763	0.163799
ENDODEOXYRIBONUCLEASE ACTIVITY PRODUCING 5 PHOSPHOMONOESTERS	10	-0.115649	0.438868
SULFUR COMPOUND TRANSMEMBRANE TRANSPORTER ACTIVITY	23	-0.0623735	0.587507
DNA POLYMERASE ACTIVITY	34	-0.092564	0.242967
HISTONE BINDING	171	-0.0873888	0.00448103
UBIQUITIN LIKE PROTEIN BINDING	119	-0.0968847	0.00766215
DNA BINDING BENDING	20	-0.0786108	0.495331
RNA METHYLTRANSFERASE ACTIVITY	46	0.0224213	0.807252
CYCLIC NUCLEOTIDE GATED ION CHANNEL ACTIVITY	8	0.0599642	0.79734
NARROW PORE CHANNEL ACTIVITY	14	0.198265	0.244035
STEROID DEHYDROGENASE ACTIVITY	25	0.113526	0.383139
BHLH TRANSCRIPTION FACTOR BINDING	27	0.0422587	0.737384
G PROTEIN COUPLED NEUROTRANSMITTER RECEPTOR ACTIVITY	11	0.374562	0.0216704
METHYLATED HISTONE BINDING	47	-0.0958438	0.131266
ATP DEPENDENT DNA HELICASE ACTIVITY	33	-0.0707119	0.428867
PURINE NTP DEPENDENT HELICASE ACTIVITY	94	-0.0449456	0.417587
PROTEIN BINDING INVOLVED IN CELL ADHESION	17	-0.064624	0.632582
FIBROBLAST GROWTH FACTOR RECEPTOR BINDING	27	0.110322	0.383139
VOLTAGE GATED ANION CHANNEL ACTIVITY	13	0.284152	0.0983745
RNA POLYMERASE II TRANSCRIPTION COREPRESSOR ACTIVITY	24	-0.123399	0.155107
PHOSPHATASE INHIBITOR ACTIVITY	33	0.0123247	0.927414
MAGNESIUM ION BINDING	191	-0.0588135	0.0728064
DNA SECONDARY STRUCTURE BINDING	22	-0.146611	0.0728064
SULFUR COMPOUND BINDING	217	0.0441398	0.258769
SIGNAL SEQUENCE BINDING	37	-0.186796	0.000435345
OXIDOREDUCTASE ACTIVITY ACTING ON THE CH OH GROUP OF DONORS NAD OR NADP AS ACCEPTOR	103	0.0553606	0.353988
SYNTAXIN BINDING	85	-0.0609628	0.248258
HEPARAN SULFATE SULFOTRANSFERASE ACTIVITY	15	0.0168099	0.933561
PHOSPHATIDYLINOSITOL PHOSPHATE PHOSPHATASE ACTIVITY	27	-0.0713652	0.477324
CARBOHYDRATE BINDING	230	0.06064	0.092338
TAU PROTEIN BINDING	12	-0.112907	0.412399
ACYLGLYCEROL O ACYLTRANSFERASE ACTIVITY	25	-0.0147068	0.91613
COMPLEMENT BINDING	16	0.0240142	0.891228
HORMONE RECEPTOR BINDING	153	-0.0591604	0.111973
DIVALENT INORGANIC CATION TRANSMEMBRANE TRANSPORTER ACTIVITY	155	0.0537456	0.248258
PROTEIN HETERODIMERIZATION ACTIVITY	439	-0.0213137	0.428844
PROTEIN PHOSPHATASE BINDING	117	-0.127482	9.24348e-05
MONOVALENT INORGANIC CATION TRANSMEMBRANE TRANSPORTER ACTIVITY	317	0.0585895	0.0509185
3 5 CYCLIC GMP PHOSPHODIESTERASE ACTIVITY	12	0.143765	0.461432
VOLTAGE GATED CATION CHANNEL ACTIVITY	119	0.132615	0.00772132
PROTEIN TYROSINE KINASE ACTIVITY	166	0.0188949	0.711487
TRANSMITTER GATED CHANNEL ACTIVITY	23	0.19305	0.122601
PROTEIN DEACETYLASE ACTIVITY	43	-0.0482182	0.571781
ENDONUCLEASE ACTIVITY ACTIVE WITH EITHER RIBO OR DEOXYRIBONUCLEIC ACIDS AND PRODUCING 3 PHOSPHOMONOESTERS	17	0.0559185	0.731785
SODIUM AMINO ACID SYMPORTER ACTIVITY	11	-0.103205	0.489266
FATTY ACYL COA BINDING	28	0.0507543	0.69799
PHOSPHATIDYLINOSITOL 3 5 BISPHOSPHATE 3 PHOSPHATASE ACTIVITY	10	-0.102053	0.513016
TRANSCRIPTIONAL ACTIVATOR ACTIVITY RNA POLYMERASE II DISTAL ENHANCER SEQUENCE SPECIFIC BINDING	23	0.12972	0.347115
CYCLIN BINDING	18	-0.157494	0.0781654
ACID AMINO ACID LIGASE ACTIVITY	19	-0.0181516	0.910315
OXIDOREDUCTASE ACTIVITY ACTING ON NAD P H	88	0.0733397	0.244035
CORE PROMOTER BINDING	151	-0.102391	0.000984505
NEUROPEPTIDE RECEPTOR BINDING	24	0.105226	0.43034
RETINOIC ACID BINDING	16	0.160942	0.383557
DIACYLGLYCEROL KINASE ACTIVITY	11	0.195598	0.337718
STEROID BINDING	83	-0.00531282	0.949766
LEUCINE ZIPPER DOMAIN BINDING	11	-0.129203	0.329472
PHOSPHATIDYLINOSITOL 5 PHOSPHATE BINDING	11	-0.111007	0.433847
I SMAD BINDING	11	-0.148917	0.256297
ENHANCER BINDING	87	-0.0265277	0.689135
DEMETHYLASE ACTIVITY	34	-0.155711	0.0112001
RAC GUANYL NUCLEOTIDE EXCHANGE FACTOR ACTIVITY	13	-0.0948607	0.499574
PROTEIN BINDING INVOLVED IN PROTEIN FOLDING	13	0.0464757	0.79734
KINASE INHIBITOR ACTIVITY	85	-0.0690839	0.168222
PHOTORECEPTOR ACTIVITY	9	0.0630668	0.785589
CYTOSKELETAL ADAPTOR ACTIVITY	15	-0.0880362	0.501057
TRANSCRIPTION FACTOR ACTIVITY DIRECT LIGAND REGULATED SEQUENCE SPECIFIC DNA BINDING	45	-0.0411223	0.635799
RACEMASE AND EPIMERASE ACTIVITY	17	0.0196585	0.912029
PROTEIN LIPID COMPLEX BINDING	20	-0.0569221	0.653657
CARBOXY LYASE ACTIVITY	32	-0.0045214	0.973695
MIRNA BINDING	16	0.0121984	0.949766
ESTROGEN RECEPTOR BINDING	40	-0.0884962	0.230702
TRANSCRIPTIONAL REPRESSOR ACTIVITY RNA POLYMERASE II TRANSCRIPTION REGULATORY REGION SEQUENCE SPECIFIC BINDING	157	-0.055155	0.14124
UBIQUITIN UBIQUITIN LIGASE ACTIVITY	13	-0.17623	0.084914
FMN BINDING	14	-0.0121571	0.951113
ADENYLYLTRANSFERASE ACTIVITY	22	-0.117576	0.201983
ATPASE ACTIVITY COUPLED	297	-0.0361636	0.220004
S ACYLTRANSFERASE ACTIVITY	29	-0.0802253	0.388364
ANKYRIN BINDING	20	-0.00210514	0.989251
PROTEASOME BINDING	16	0.0763655	0.663352
DNA N GLYCOSYLASE ACTIVITY	15	-0.140562	0.184371
PHOSPHATIDYLINOSITOL MONOPHOSPHATE PHOSPHATASE ACTIVITY	13	-0.0933813	0.504839
PROTEIN DIMERIZATION ACTIVITY	1071	-0.0157425	0.368825
TRANSFERASE ACTIVITY TRANSFERRING ALKYL OR ARYL OTHER THAN METHYL GROUPS	59	0.0614631	0.451919
UNFOLDED PROTEIN BINDING	90	-0.0925695	0.0345388
POLY A BINDING	13	-0.101277	0.472889
ATPASE ACTIVATOR ACTIVITY	17	-0.100398	0.388364
CARBOHYDRATE PHOSPHATASE ACTIVITY	8	-0.117363	0.490792
VIRUS RECEPTOR ACTIVITY	69	0.0143072	0.851929
NUCLEOSOME BINDING	44	-0.0854886	0.219265
UBIQUITIN LIKE PROTEIN CONJUGATING ENZYME ACTIVITY	29	-0.179628	0.00391533
ATP DEPENDENT MICROTUBULE MOTOR ACTIVITY	17	-0.0679846	0.61523
C2H2 ZINC FINGER DOMAIN BINDING	14	-0.0627331	0.685548
CALCIUM ACTIVATED POTASSIUM CHANNEL ACTIVITY	14	0.0549099	0.761725
ACTIN BINDING	368	-0.0323207	0.228466
PHOSPHATIDYLINOSITOL 4 5 BISPHOSPHATE BINDING	50	-0.044895	0.572314
PRENYLTRANSFERASE ACTIVITY	15	-0.0957238	0.449324
ANION CATION SYMPORTER ACTIVITY	45	-0.0503748	0.538812
LYSINE ACETYLATED HISTONE BINDING	17	-0.0340441	0.807252
PEPTIDE HORMONE RECEPTOR BINDING	13	0.130411	0.501241
INORGANIC ANION TRANSMEMBRANE TRANSPORTER ACTIVITY	109	0.0696761	0.214158
PROTEIN KINASE A BINDING	40	-0.100247	0.14124
MANNOSIDASE ACTIVITY	14	-0.0311124	0.844832
KINASE BINDING	584	-0.0864371	1.22303e-08
METAL ION TRANSMEMBRANE TRANSPORTER ACTIVITY	370	0.048614	0.0809855
COA HYDROLASE ACTIVITY	18	0.15551	0.313334
ADRENERGIC RECEPTOR ACTIVITY	10	0.223723	0.277427
GATED CHANNEL ACTIVITY	287	0.149174	2.589e-07
RNA DNA HYBRID RIBONUCLEASE ACTIVITY	7	-0.182022	0.174518
HISTONE DEACETYLASE BINDING	102	-0.118952	0.00117648
ACTIN FILAMENT BINDING	116	0.00194502	0.976078
HYDROLASE ACTIVITY ACTING ON CARBON NITROGEN BUT NOT PEPTIDE BONDS IN LINEAR AMIDINES	9	-0.00676024	0.976078
PROTEIN KINASE ACTIVITY	611	-0.0682428	1.66272e-05
HEPARIN BINDING	144	0.0292513	0.581506
EPIDERMAL GROWTH FACTOR RECEPTOR BINDING	30	0.00338855	0.977876
LOW DENSITY LIPOPROTEIN PARTICLE BINDING	13	-0.0602816	0.711487
SERINE HYDROLASE ACTIVITY	178	0.133099	0.000655128
TRANSMEMBRANE RECEPTOR PROTEIN TYROSINE KINASE ACTIVITY	61	0.089862	0.248258
WNT PROTEIN BINDING	29	-0.0606355	0.543619
TRANSFERASE ACTIVITY TRANSFERRING HEXOSYL GROUPS	179	-0.0154706	0.735471
ARYL SULFOTRANSFERASE ACTIVITY	9	0.183689	0.418148
PROTEIN SERINE THREONINE PHOSPHATASE INHIBITOR ACTIVITY	9	0.115107	0.626241
HYDRO LYASE ACTIVITY	48	0.00293819	0.976078
TRANSLATION INITIATION FACTOR ACTIVITY	49	-0.0382884	0.647122
LIPOPROTEIN PARTICLE RECEPTOR BINDING	19	-0.113105	0.270293
LIGAND GATED CHANNEL ACTIVITY	123	0.133096	0.00631256
RHO GTPASE BINDING	75	-0.0709021	0.189012
PROTEIN HOMODIMERIZATION ACTIVITY	674	-0.00917435	0.711487
POLY PYRIMIDINE TRACT BINDING	17	-0.0869774	0.488398
PROTEIN PHOSPHORYLATED AMINO ACID BINDING	23	-0.170817	0.0216704
COLLAGEN BINDING	62	-0.0423791	0.547089
REGULATORY REGION NUCLEIC ACID BINDING	776	-0.0510399	0.000787343
TRIGLYCERIDE LIPASE ACTIVITY	17	0.163954	0.29882
N METHYLTRANSFERASE ACTIVITY	82	-0.0840776	0.0799714
TRANSCRIPTIONAL ACTIVATOR ACTIVITY RNA POLYMERASE II TRANSCRIPTION REGULATORY REGION SEQUENCE SPECIFIC BINDING	302	-0.0425981	0.122601
L AMINO ACID TRANSMEMBRANE TRANSPORTER ACTIVITY	49	-0.0193348	0.817856
ACETYLCHOLINE RECEPTOR ACTIVITY	22	0.236566	0.057303
CALCIUM ACTIVATED CATION CHANNEL ACTIVITY	24	0.126857	0.333183
KINASE REGULATOR ACTIVITY	180	-0.0718917	0.0242198
ENDONUCLEASE ACTIVITY ACTIVE WITH EITHER RIBO OR DEOXYRIBONUCLEIC ACIDS AND PRODUCING 5 PHOSPHOMONOESTERS	33	-0.0864074	0.293556
CARBOXYPEPTIDASE ACTIVITY	37	0.0810728	0.440213
ATPASE REGULATOR ACTIVITY	30	-0.144134	0.0358443
PHOSPHATIDYLINOSITOL PHOSPHATE BINDING	112	-0.0798227	0.0495169
GTPASE INHIBITOR ACTIVITY	14	-0.0316006	0.842721
PHOSPHATIDYLINOSITOL PHOSPHATE 5 PHOSPHATASE ACTIVITY	13	-0.0577487	0.715391
ATPASE ACTIVITY COUPLED TO TRANSMEMBRANE MOVEMENT OF IONS PHOSPHORYLATIVE MECHANISM	31	-0.0210623	0.845121
GLUCOSIDASE ACTIVITY	12	0.123041	0.529685
ORGANIC HYDROXY COMPOUND TRANSMEMBRANE TRANSPORTER ACTIVITY	51	0.107	0.204513
EXTRACELLULAR MATRIX STRUCTURAL CONSTITUENT	68	0.0177542	0.811863
SOLUTE PROTON ANTIPORTER ACTIVITY	15	0.00204177	0.989251
ACIDIC AMINO ACID TRANSMEMBRANE TRANSPORTER ACTIVITY	14	-0.0696628	0.641603
ENDORIBONUCLEASE ACTIVITY PRODUCING 5 PHOSPHOMONOESTERS	26	-0.100885	0.256297
LYSOPHOSPHOLIPASE ACTIVITY	17	0.129476	0.433733
ADRENERGIC RECEPTOR BINDING	19	-0.0979417	0.371813
NUCLEOSIDE DIPHOSPHATASE ACTIVITY	11	0.0511894	0.796065
ACETYLTRANSFERASE ACTIVITY	96	-0.109606	0.00507249
PASSIVE TRANSMEMBRANE TRANSPORTER ACTIVITY	407	0.119598	5.56896e-07
RNA POLYMERASE II CORE BINDING	19	-0.128511	0.170459
MRNA BINDING	154	-0.0886919	0.00646009
MHC CLASS II RECEPTOR ACTIVITY	10	0.216969	0.300267
NEUROPEPTIDE RECEPTOR ACTIVITY	36	0.177472	0.0668964
EXTRACELLULAR MATRIX BINDING	49	0.00972767	0.93088
SEROTONIN RECEPTOR ACTIVITY	12	0.171857	0.37101
METALLOEXOPEPTIDASE ACTIVITY	46	0.0450605	0.644824
TRNA BINDING	43	0.0363705	0.715611
CALCIUM ION BINDING	609	0.0703859	0.000435345
NITRIC OXIDE SYNTHASE BINDING	18	-0.161951	0.0691073
PROTEIN C TERMINUS BINDING	183	-0.057381	0.0908145
GLYCINE BINDING	9	0.256339	0.240187
THIOLESTER HYDROLASE ACTIVITY	30	0.0970646	0.418148
INSULIN RECEPTOR BINDING	32	-0.027139	0.794092
R SMAD BINDING	23	-0.0297422	0.805795
CIS TRANS ISOMERASE ACTIVITY	40	-0.032509	0.73047
METALLOCARBOXYPEPTIDASE ACTIVITY	23	0.0664628	0.639815
ALDEHYDE DEHYDROGENASE NAD ACTIVITY	19	0.0994628	0.524996
OXIDOREDUCTASE ACTIVITY ACTING ON PAIRED DONORS WITH INCORPORATION OR REDUCTION OF MOLECULAR OXYGEN 2 OXOGLUTARATE AS ONE DONOR AND INCORPORATION OF ONE ATOM EACH OF OXYGEN INTO BOTH DONORS	43	-0.0948957	0.152984
PHOSPHATE ION BINDING	11	0.0841773	0.69799
NUCLEOSIDE DIPHOSPHATE KINASE ACTIVITY	15	0.154365	0.388364
FAD BINDING	13	0.0221603	0.912229
CLATHRIN BINDING	58	-0.0728098	0.242967
CATION CATION ANTIPORTER ACTIVITY	21	0.092664	0.524996
PROTEASE BINDING	102	-0.056794	0.242967
RAN GTPASE BINDING	31	-0.161557	0.0164586
ANTIPORTER ACTIVITY	62	0.0717814	0.367785
AMMONIUM TRANSMEMBRANE TRANSPORTER ACTIVITY	25	0.162433	0.192288
PHOSPHATASE ACTIVATOR ACTIVITY	11	-0.195317	0.0563028
FATTY ACID BINDING	29	0.0866634	0.477324
AMINOPEPTIDASE ACTIVITY	38	0.0282588	0.788063
NADPH BINDING	14	-0.0809998	0.558998
SINGLE STRANDED RNA BINDING	66	-0.103612	0.0409802
CATECHOLAMINE BINDING	14	0.255613	0.110411
CALCIUM DEPENDENT PROTEIN BINDING	57	-0.0527385	0.453416
NUCLEOCYTOPLASMIC TRANSPORTER ACTIVITY	24	-0.134444	0.100538
GLUTATHIONE PEROXIDASE ACTIVITY	17	0.0462968	0.782348
PSEUDOURIDINE SYNTHASE ACTIVITY	12	0.0665539	0.735471
G PROTEIN COUPLED RECEPTOR ACTIVITY	420	0.164235	4.58363e-12
MAP KINASE ACTIVITY	13	-0.275858	0.00135355
NEUROPEPTIDE HORMONE ACTIVITY	21	0.161464	0.237711
CATION TRANSMEMBRANE TRANSPORTER ACTIVITY	553	0.0558867	0.00979817
CHANNEL REGULATOR ACTIVITY	123	0.0238128	0.69365
INOSITOL TETRAKISPHOSPHATE PHOSPHATASE ACTIVITY	11	-0.133067	0.313334
PHOSPHOLIPASE BINDING	16	-0.0635208	0.653505
STRUCTURAL CONSTITUENT OF EYE LENS	18	0.213883	0.141285
DISULFIDE OXIDOREDUCTASE ACTIVITY	27	0.0487212	0.711487
GDP BINDING	51	-0.212541	1.51586e-07
PHOSPHORIC DIESTER HYDROLASE ACTIVITY	84	0.0673149	0.304713
S100 PROTEIN BINDING	13	-0.126507	0.303819
KINASE ACTIVITY	801	-0.0577241	5.9403e-05
TRANSCRIPTION FACTOR ACTIVITY RNA POLYMERASE II DISTAL ENHANCER SEQUENCE SPECIFIC BINDING	85	0.0139995	0.83996
CARBOHYDRATE DERIVATIVE TRANSPORTER ACTIVITY	33	-0.0563879	0.549084
SERINE TYPE CARBOXYPEPTIDASE ACTIVITY	13	-0.0615984	0.701915
HORMONE ACTIVITY	87	0.181954	0.00135355
STEROID HORMONE RECEPTOR ACTIVITY	55	-0.0420496	0.584353
ANDROGEN RECEPTOR BINDING	39	-0.126253	0.0454451
AMIDE TRANSMEMBRANE TRANSPORTER ACTIVITY	15	0.0659401	0.714466
MANGANESE ION BINDING	47	-0.0299844	0.73047
RNA CAP BINDING	12	-0.0627114	0.707865
SCAVENGER RECEPTOR ACTIVITY	34	0.108291	0.313638
CYCLIN DEPENDENT PROTEIN SERINE THREONINE KINASE INHIBITOR ACTIVITY	11	0.0178999	0.938191
ICOSANOID RECEPTOR ACTIVITY	13	0.179025	0.328564
METALLOENDOPEPTIDASE ACTIVITY	98	0.104869	0.0647939
PHOSPHATIDYLCHOLINE BINDING	16	-0.0384105	0.791419
TRANSLATION ELONGATION FACTOR ACTIVITY	19	-0.00644394	0.969986
MONOSACCHARIDE TRANSMEMBRANE TRANSPORTER ACTIVITY	17	-0.0141115	0.937554
HYDROLASE ACTIVITY ACTING ON ESTER BONDS	675	-0.036748	0.0411526
CAMP BINDING	22	-0.0597385	0.616134
GLYCOSAMINOGLYCAN BINDING	185	0.0307319	0.496908
VITAMIN D RECEPTOR BINDING	17	0.00221831	0.989251
DAMAGED DNA BINDING	62	-0.0671577	0.277427
PROTEIN SERINE THREONINE KINASE ACTIVATOR ACTIVITY	19	-0.130025	0.168196
PHOSPHOLIPID TRANSLOCATING ATPASE ACTIVITY	16	0.108759	0.517588
ALCOHOL BINDING	88	-0.0154918	0.806762
L ASCORBIC ACID BINDING	20	-0.0605071	0.629583
DIPEPTIDASE ACTIVITY	14	0.245872	0.124315
GLUTAMATE RECEPTOR ACTIVITY	25	0.215368	0.0638656
GAMMA TUBULIN BINDING	23	0.0413607	0.769138
PEPTIDASE ACTIVATOR ACTIVITY	37	-0.064223	0.451919
POLY PURINE TRACT BINDING	19	-0.114622	0.280202
INTRONIC TRANSCRIPTION REGULATORY REGION DNA BINDING	11	0.0460465	0.811634
HYDROLASE ACTIVITY ACTING ON ACID ANHYDRIDES	774	-0.0572575	9.37317e-05
STEROL BINDING	40	-0.0671286	0.409531
RNA POLYMERASE II TRANSCRIPTION FACTOR ACTIVITY SEQUENCE SPECIFIC DNA BINDING	587	-0.04219	0.0246416
PHOSPHATIDYLINOSITOL BINDING	191	-0.0805999	0.0063991
TRANSFORMING GROWTH FACTOR BETA BINDING	16	-0.155867	0.118391
SH3 DOMAIN BINDING	110	-0.0137994	0.807252
LIGASE ACTIVITY FORMING CARBON SULFUR BONDS	37	0.104032	0.313638
MANNOSE BINDING	16	-0.065594	0.639815
RNA POLYMERASE II REPRESSING TRANSCRIPTION FACTOR BINDING	27	-0.16864	0.0115479
CATION SUGAR SYMPORTER ACTIVITY	15	0.0852443	0.633397
PROTEIN SERINE THREONINE PHOSPHATASE ACTIVITY	62	-0.131962	0.00524744
TRANSCRIPTION FACTOR ACTIVITY RNA POLYMERASE II TRANSCRIPTION FACTOR BINDING	128	-0.0816211	0.0286358
AMINOACYL TRNA EDITING ACTIVITY	10	0.27193	0.189012
FOLIC ACID BINDING	10	0.0668983	0.755627
E BOX BINDING	33	0.00648262	0.960378
GLUCOSE BINDING	12	0.00238926	0.989251
NEUROTRANSMITTER SODIUM SYMPORTER ACTIVITY	16	-0.0317152	0.829195
NUCLEASE ACTIVITY	186	-0.0512153	0.139917
DIPEPTIDYL PEPTIDASE ACTIVITY	12	0.0970621	0.632582
TOXIC SUBSTANCE BINDING	10	0.0402075	0.845737
ESTRADIOL 17 BETA DEHYDROGENASE ACTIVITY	11	0.110474	0.601904
GDP DISSOCIATION INHIBITOR ACTIVITY	11	0.200536	0.329472
POLYSACCHARIDE BINDING	16	0.111927	0.503252
SNAP RECEPTOR ACTIVITY	37	-0.0857725	0.263233
MICROTUBULE SEVERING ATPASE ACTIVITY	9	-0.151393	0.271867
RRNA METHYLTRANSFERASE ACTIVITY	13	0.0352458	0.845121
NON MEMBRANE SPANNING PROTEIN TYROSINE KINASE ACTIVITY	43	-0.0061306	0.960378
H4 HISTONE ACETYLTRANSFERASE ACTIVITY	16	-0.148154	0.130655
HISTONE DEMETHYLASE ACTIVITY	26	-0.185626	0.00488403
EXONUCLEASE ACTIVITY	75	-0.0745627	0.155107
MACROLIDE BINDING	17	0.0170828	0.928178
INSULIN LIKE GROWTH FACTOR BINDING	25	-0.162796	0.0286358
O METHYLTRANSFERASE ACTIVITY	18	-0.0736827	0.550543
TROPOMYOSIN BINDING	11	-0.0932318	0.547089
AMINO ACID TRANSMEMBRANE TRANSPORTER ACTIVITY	70	0.00681784	0.938191
LYSOZYME ACTIVITY	4	0.272071	0.408495
ANION CHANNEL ACTIVITY	79	0.109285	0.0903003
STRUCTURAL CONSTITUENT OF NUCLEAR PORE	14	-0.166543	0.115262
NUCLEOTIDASE ACTIVITY	14	0.0177726	0.931725
ION ANTIPORTER ACTIVITY	39	0.0479426	0.653657
PHOSPHORIC ESTER HYDROLASE ACTIVITY	346	-0.061868	0.00652361
SIGNALING RECEPTOR ACTIVITY	893	0.101168	1.06061e-10
SUGAR TRANSMEMBRANE TRANSPORTER ACTIVITY	29	0.0152548	0.910315
INTERLEUKIN 1 RECEPTOR BINDING	15	0.0053897	0.976078
PROTEIN TRANSPORTER ACTIVITY	96	-0.0861349	0.0468082
IMMUNOGLOBULIN RECEPTOR BINDING	6	0.283946	0.251909
RECEPTOR ACTIVATOR ACTIVITY	32	0.092083	0.420274
ALCOHOL DEHYDROGENASE NADP ACTIVITY	15	-0.0662112	0.644824
NEUROTRANSMITTER RECEPTOR ACTIVITY	56	0.218046	0.00241429
DIACYLGLYCEROL BINDING	11	0.23872	0.230702
PHOSPHOLIPASE INHIBITOR ACTIVITY	12	0.124171	0.528838
ACTININ BINDING	27	-0.00395674	0.976078
PROTEIN SERINE THREONINE KINASE INHIBITOR ACTIVITY	28	-0.118588	0.136263
OXIDOREDUCTASE ACTIVITY ACTING ON A SULFUR GROUP OF DONORS DISULFIDE AS ACCEPTOR	12	-0.0821828	0.593793
TRANSCRIPTION COFACTOR BINDING	22	-0.0954839	0.350202
HSP90 PROTEIN BINDING	27	-0.0309839	0.787483
AMINE BINDING	11	0.0116033	0.960378
DIOXYGENASE ACTIVITY	82	-0.0345664	0.587905
PHOSPHOTRANSFERASE ACTIVITY FOR OTHER SUBSTITUTED PHOSPHATE GROUPS	19	-0.113481	0.269264
PALMITOYLTRANSFERASE ACTIVITY	36	-0.0665364	0.438868
NUCLEAR LOCALIZATION SEQUENCE BINDING	20	-0.26995	3.9215e-06
RECEPTOR AGONIST ACTIVITY	16	0.296827	0.0518481
PHOSPHATASE BINDING	158	-0.11823	2.65885e-05
RNA DIRECTED DNA POLYMERASE ACTIVITY	7	0.111681	0.689135
RAS GUANYL NUCLEOTIDE EXCHANGE FACTOR ACTIVITY	213	-0.000793425	0.987813
PROTEIN METHYLTRANSFERASE ACTIVITY	77	-0.108085	0.0169483
LYSOPHOSPHOLIPID ACYLTRANSFERASE ACTIVITY	19	-0.0954351	0.388364
STRUCTURAL CONSTITUENT OF MUSCLE	38	0.102802	0.313334
ENZYME ACTIVATOR ACTIVITY	434	-0.0356507	0.126436
SH2 DOMAIN BINDING	29	0.0329272	0.787483
CARBON CARBON LYASE ACTIVITY	46	0.0354439	0.715391
PROTEIN COMPLEX BINDING	892	-0.0401734	0.00748713
TRANSFERASE ACTIVITY TRANSFERRING ACYL GROUPS	226	-0.0665916	0.0200721
FATTY ACID TRANSPORTER ACTIVITY	12	0.155927	0.419565
PROTEIN TYROSINE SERINE THREONINE PHOSPHATASE ACTIVITY	41	-0.161504	0.00333769
NUCLEOSIDE KINASE ACTIVITY	12	0.0308943	0.874922
NUCLEIC ACID BINDING TRANSCRIPTION FACTOR ACTIVITY	1109	-0.0340372	0.0145846
FIBROBLAST GROWTH FACTOR BINDING	23	0.0691907	0.629583
ADP BINDING	33	-0.0294099	0.783407
BETA 1 3 GALACTOSYLTRANSFERASE ACTIVITY	15	0.123717	0.483904
CATION TRANSPORTING ATPASE ACTIVITY	55	-0.0169011	0.836498
ATPASE COUPLED ION TRANSMEMBRANE TRANSPORTER ACTIVITY	66	-0.0117072	0.885158
STEROL TRANSPORTER ACTIVITY	16	0.0283389	0.86459
RNA POLYMERASE BINDING	36	-0.17535	0.00135355
CARBOHYDRATE KINASE ACTIVITY	19	0.0326779	0.824591
BINDING BRIDGING	169	-0.0364196	0.380467
THREONINE TYPE PEPTIDASE ACTIVITY	19	0.0146046	0.934187
MONOOXYGENASE ACTIVITY	81	0.142904	0.0216704
ADENOSINE DEAMINASE ACTIVITY	11	0.143411	0.503252
STRUCTURAL CONSTITUENT OF RIBOSOME	200	0.0248112	0.580033
14 3 3 PROTEIN BINDING	19	-0.166401	0.0512557
COPPER ION BINDING	49	0.0236287	0.794092
MISMATCHED DNA BINDING	12	-0.156871	0.157019
HYDROLASE ACTIVITY ACTING ON GLYCOSYL BONDS	105	0.0443644	0.461432
RAB GTPASE BINDING	116	-0.0869469	0.0242198
NAD ADP RIBOSYLTRANSFERASE ACTIVITY	26	0.128032	0.328564
GUANYL NUCLEOTIDE EXCHANGE FACTOR ACTIVITY	286	-0.0132751	0.715513
TELOMERASE RNA BINDING	14	0.140389	0.44283
BETA TUBULIN BINDING	36	-0.0629253	0.474942
INTRAMOLECULAR TRANSFERASE ACTIVITY	26	-0.0382856	0.737384
SERINE TYPE ENDOPEPTIDASE INHIBITOR ACTIVITY	81	0.141156	0.0248095
HELICASE ACTIVITY	149	-0.0768336	0.0266984
RNA POLYMERASE CORE ENZYME BINDING	23	-0.164392	0.029678
VOLTAGE GATED CHLORIDE CHANNEL ACTIVITY	9	0.353714	0.0833261
PYRIDOXAL PHOSPHATE BINDING	46	0.0305225	0.750093
LIPASE INHIBITOR ACTIVITY	15	0.0650838	0.715391
CHROMATIN DNA BINDING	77	-0.0741709	0.152984
ATPASE BINDING	72	-0.0199297	0.785589
LAMIN BINDING	17	-0.181606	0.0563028
PHOSPHATIDYLINOSITOL KINASE ACTIVITY	48	-0.0426141	0.608842
CYCLIC NUCLEOTIDE BINDING	31	0.00159018	0.989251
CYSTEINE TYPE ENDOPEPTIDASE ACTIVITY	81	0.03076	0.678944
OLIGOPEPTIDE BINDING	12	0.225467	0.230702
CO SMAD BINDING	12	-0.0562143	0.732249
GROWTH FACTOR ACTIVITY	145	0.0609593	0.201983
INTRACELLULAR CALCIUM ACTIVATED CHLORIDE CHANNEL ACTIVITY	16	0.13614	0.415947
G PROTEIN COUPLED PHOTORECEPTOR ACTIVITY	6	0.188167	0.513016
ALDO KETO REDUCTASE NADP ACTIVITY	23	-0.0159395	0.912029
TRANSFERASE ACTIVITY TRANSFERRING ACYL GROUPS OTHER THAN AMINO ACYL GROUPS	195	-0.0722958	0.0169483
MOLECULAR FUNCTION REGULATOR	1245	-0.0221325	0.126307
CYSTEINE TYPE ENDOPEPTIDASE INHIBITOR ACTIVITY INVOLVED IN APOPTOTIC PROCESS	22	-0.0232663	0.858033
FIBRONECTIN BINDING	24	-0.156281	0.0407583
POTASSIUM TRANSPORTING ATPASE ACTIVITY	10	0.0171359	0.943458
MICROTUBULE MOTOR ACTIVITY	70	0.0348133	0.658467
OXIDOREDUCTASE ACTIVITY OXIDIZING METAL IONS	16	-0.0312907	0.831376
ALPHA TUBULIN BINDING	22	-0.171138	0.0246416
EXCITATORY EXTRACELLULAR LIGAND GATED ION CHANNEL ACTIVITY	46	0.218304	0.00707099
OXIDOREDUCTASE ACTIVITY OXIDIZING METAL IONS NAD OR NADP AS ACCEPTOR	11	-0.0471969	0.787483
ATPASE ACTIVITY COUPLED TO MOVEMENT OF SUBSTANCES	114	0.0310118	0.608508
TRANSITION METAL ION TRANSMEMBRANE TRANSPORTER ACTIVITY	37	0.00760949	0.951435
DOUBLE STRANDED DNA BINDING	725	-0.0521733	0.000886096
TRANSITION METAL ION BINDING	1285	-0.0339913	0.0079095
TELOMERIC DNA BINDING	29	-0.0933529	0.277493
MODIFIED AMINO ACID TRANSMEMBRANE TRANSPORTER ACTIVITY	16	0.0128695	0.947149
SCAFFOLD PROTEIN BINDING	42	-0.0316097	0.73047
TRANSCRIPTIONAL REPRESSOR ACTIVITY RNA POLYMERASE II ACTIVATING TRANSCRIPTION FACTOR BINDING	52	0.00160666	0.987813
LOW DENSITY LIPOPROTEIN PARTICLE RECEPTOR BINDING	15	-0.134319	0.22063
PHOSPHATIDYLSERINE BINDING	32	-0.0264763	0.79734
GLYCOLIPID BINDING	19	0.122524	0.419565
RECEPTOR SIGNALING PROTEIN SERINE THREONINE KINASE ACTIVITY	89	-0.121225	0.00239378
CALMODULIN BINDING	171	-0.0296488	0.490792
RNA POLYMERASE II CORE PROMOTER SEQUENCE SPECIFIC DNA BINDING	53	-0.060374	0.398916
MAP KINASE KINASE KINASE ACTIVITY	22	-0.15461	0.0638656
MHC CLASS II PROTEIN COMPLEX BINDING	16	0.132281	0.451707
PHOSPHOTYROSINE BINDING	14	-0.127529	0.277427
NUCLEOSIDE TRIPHOSPHATASE REGULATOR ACTIVITY	304	-0.0438511	0.105715
LIGAND GATED CALCIUM CHANNEL ACTIVITY	16	0.0642311	0.711487
RIBOSOMAL SMALL SUBUNIT BINDING	12	-0.0297653	0.86459
OMEGA PEPTIDASE ACTIVITY	15	0.0585843	0.73678
PHOSPHATIDYLCHOLINE 1 ACYLHYDROLASE ACTIVITY	11	0.459069	0.000984505
ELECTRON CARRIER ACTIVITY	103	0.0230958	0.715611
HMG BOX DOMAIN BINDING	17	0.0266381	0.8696
CHANNEL INHIBITOR ACTIVITY	36	-0.104825	0.14124
SUMO BINDING	13	-0.172018	0.0991617
PALMITOYL COA HYDROLASE ACTIVITY	10	0.148175	0.495331
MANNOSYLTRANSFERASE ACTIVITY	22	-0.0825966	0.438868
RECEPTOR SERINE THREONINE KINASE BINDING	15	-0.0510354	0.73047
RETINAL BINDING	9	0.156259	0.495331
TRANSFERASE ACTIVITY TRANSFERRING GLYCOSYL GROUPS	254	0.009286	0.809944
TRANSFORMING GROWTH FACTOR BETA RECEPTOR BINDING	47	-0.0994064	0.111973
WW DOMAIN BINDING	29	-0.0296389	0.788063
PEPTIDE N ACETYLTRANSFERASE ACTIVITY	64	-0.12685	0.00652361
GLUCOCORTICOID RECEPTOR BINDING	14	-0.0837409	0.543214
LIGASE REGULATOR ACTIVITY	13	-0.167244	0.102615
ACTIVE TRANSMEMBRANE TRANSPORTER ACTIVITY	313	0.019246	0.590118
CAMP RESPONSE ELEMENT BINDING	13	-0.0839909	0.558998
PROTEIN DISULFIDE OXIDOREDUCTASE ACTIVITY	21	0.0156125	0.927414
PHOSPHATIDYLINOSITOL BISPHOSPHATE BINDING	71	-0.0510696	0.417587
CALCIUM ION TRANSMEMBRANE TRANSPORTER ACTIVITY	117	0.129696	0.0101394
INTERMEDIATE FILAMENT BINDING	11	0.0682816	0.737384
AMIDE BINDING	248	0.0112094	0.787483
LIPOPOLYSACCHARIDE BINDING	17	0.114333	0.485849
LIGAND DEPENDENT NUCLEAR RECEPTOR BINDING	23	-0.0844778	0.418148
POLYPEPTIDE N ACETYLGALACTOSAMINYLTRANSFERASE ACTIVITY	17	-0.0748112	0.558998
MODIFIED AMINO ACID BINDING	61	0.0294852	0.725817
ION CHANNEL BINDING	106	-0.0682304	0.123059
FILAMIN BINDING	11	0.0951114	0.653032
PROTEOGLYCAN BINDING	30	0.0607478	0.621288
SUMO TRANSFERASE ACTIVITY	15	-0.142448	0.196573
MYOSIN HEAVY CHAIN BINDING	9	0.208267	0.37702
LRR DOMAIN BINDING	17	-0.143169	0.14155
TRANSFERASE ACTIVITY TRANSFERRING AMINO ACYL GROUPS	19	0.11199	0.457989
INTEGRIN BINDING	103	-0.0235996	0.699993
ALCOHOL TRANSMEMBRANE TRANSPORTER ACTIVITY	20	0.109171	0.467643
CALMODULIN DEPENDENT PROTEIN KINASE ACTIVITY	25	-0.0233802	0.845121
MICROFILAMENT MOTOR ACTIVITY	20	-0.0362429	0.787483
THIOL DEPENDENT UBIQUITIN SPECIFIC PROTEASE ACTIVITY	70	-0.142483	0.000672558
FERROUS IRON BINDING	21	0.0430736	0.769845
ACETYLCHOLINE BINDING	18	0.208151	0.14124
TRANSCRIPTION FACTOR ACTIVITY RNA POLYMERASE II CORE PROMOTER PROXIMAL REGION SEQUENCE SPECIFIC BINDING	317	-0.0529388	0.0352496
INORGANIC CATION TRANSMEMBRANE TRANSPORTER ACTIVITY	469	0.0534935	0.0251112
NAD BINDING	52	-0.00523221	0.960378
ANION TRANSMEMBRANE TRANSPORTER ACTIVITY	258	0.0185604	0.643539
CHAPERONE BINDING	80	-0.0404061	0.514381
PROTEIN TYROSINE PHOSPHATASE ACTIVITY	96	-0.11012	0.00488403
IDENTICAL PROTEIN BINDING	1136	-0.0355303	0.00865685
GALACTOSYLTRANSFERASE ACTIVITY	29	0.0083719	0.953157
PHOSPHOTRANSFERASE ACTIVITY PHOSPHATE GROUP AS ACCEPTOR	37	0.0401753	0.715391
ALKALI METAL ION BINDING	18	0.204457	0.174518
RIBONUCLEOPROTEIN COMPLEX BINDING	92	-0.0921958	0.0337166
DNA APURINIC OR APYRIMIDINIC SITE LYASE ACTIVITY	14	-0.0565133	0.715391
NEUROPILIN BINDING	15	0.0514916	0.769845
PEPTIDE ANTIGEN BINDING	26	0.218568	0.0632416
DYNEIN BINDING	25	-0.125457	0.12825
TRANSCRIPTIONAL REPRESSOR ACTIVITY RNA POLYMERASE II TRANSCRIPTION FACTOR BINDING	81	-0.0497863	0.398721
RAGE RECEPTOR BINDING	11	0.211308	0.277427
TRANSLATION FACTOR ACTIVITY RNA BINDING	86	-0.0507353	0.368825
LOW DENSITY LIPOPROTEIN RECEPTOR ACTIVITY	13	-0.0929707	0.504839
CGMP BINDING	11	0.200785	0.305054
DRUG BINDING	104	0.0418646	0.494183
SPECTRIN BINDING	23	0.05852	0.689135
O ACYLTRANSFERASE ACTIVITY	43	-0.0344262	0.711487
TRANSFERASE ACTIVITY TRANSFERRING NITROGENOUS GROUPS	22	-0.112097	0.241825
TRANSLATION INITIATION FACTOR BINDING	27	-0.0635268	0.538957
BILE ACID TRANSMEMBRANE TRANSPORTER ACTIVITY	11	0.17416	0.387693
PEPTIDASE ACTIVATOR ACTIVITY INVOLVED IN APOPTOTIC PROCESS	20	-0.00788462	0.960378
METAL CLUSTER BINDING	61	0.0122883	0.889078
ENZYME INHIBITOR ACTIVITY	334	0.0252527	0.442141
OXYGEN BINDING	41	0.225829	0.00848062
ENDODEOXYRIBONUCLEASE ACTIVITY	47	-0.0287187	0.737384
CARBON NITROGEN LIGASE ACTIVITY WITH GLUTAMINE AS AMIDO N DONOR	11	-0.0183276	0.934187
OXIDOREDUCTASE ACTIVITY ACTING ON THE CH NH GROUP OF DONORS NAD OR NADP AS ACCEPTOR	19	0.106441	0.488398
ORGANIC ACID TRANSMEMBRANE TRANSPORTER ACTIVITY	125	0.0157149	0.787483
LONG CHAIN FATTY ACID COA LIGASE ACTIVITY	13	0.0818373	0.679055
DEATH RECEPTOR BINDING	18	0.0194117	0.910315
SUPEROXIDE GENERATING NADPH OXIDASE ACTIVITY	8	0.261567	0.244035
INTRAMOLECULAR OXIDOREDUCTASE ACTIVITY TRANSPOSING S S BONDS	20	-0.00605864	0.97118
RHO GUANYL NUCLEOTIDE EXCHANGE FACTOR ACTIVITY	68	-0.0529634	0.409531
BICARBONATE TRANSMEMBRANE TRANSPORTER ACTIVITY	15	-0.021937	0.900527
HORMONE BINDING	56	0.0457287	0.602002
INOSITOL PHOSPHATE PHOSPHATASE ACTIVITY	20	-0.126628	0.174942
3 5 DNA HELICASE ACTIVITY	12	-0.193721	0.0434154
FOUR WAY JUNCTION DNA BINDING	15	-0.112826	0.344364
ISOPRENOID BINDING	27	0.149599	0.240187
PROTEIN KINASE A CATALYTIC SUBUNIT BINDING	15	-0.17603	0.0563028
INOSITOL TRISPHOSPHATE KINASE ACTIVITY	10	-0.135638	0.330312
MHC CLASS I PROTEIN BINDING	17	0.20352	0.218044
ORGANIC ACID BINDING	187	0.0366317	0.409531
GABA RECEPTOR BINDING	15	-0.0764205	0.580092
CARBOXYLIC ESTER HYDROLASE ACTIVITY	117	0.0768727	0.14155
CARBON SULFUR LYASE ACTIVITY	11	-0.0971572	0.523799
CARRECEPTOR ACTIVITY	54	0.0322218	0.715611
LIPASE ACTIVATOR ACTIVITY	11	-0.0603837	0.723823
SOLUTE CATION ANTIPORTER ACTIVITY	25	0.0842097	0.524996
GLUCURONOSYLTRANSFERASE ACTIVITY	25	0.237181	0.0511076
ANNEALING ACTIVITY	12	-0.073033	0.647147
ION GATED CHANNEL ACTIVITY	38	0.15272	0.113091
HYDROGEN EXPORTING ATPASE ACTIVITY	26	-0.0286985	0.800295
MAP KINASE PHOSPHATASE ACTIVITY	14	-0.201048	0.0246053
HEPARAN SULFATE PROTEOGLYCAN BINDING	18	0.0817393	0.616134
ORGANIC ANION TRANSMEMBRANE TRANSPORTER ACTIVITY	157	-0.000454244	0.990807
WIDE PORE CHANNEL ACTIVITY	22	0.162629	0.229149
DEOXYRIBONUCLEASE ACTIVITY	64	-0.00735438	0.937554
RRNA BINDING	56	-0.0336279	0.678808
OXIDOREDUCTASE ACTIVITY ACTING ON SINGLE DONORS WITH INCORPORATION OF MOLECULAR OXYGEN	24	0.0915802	0.496135
ORGANIC ACID SODIUM SYMPORTER ACTIVITY	28	-0.0418387	0.711487
CARBOHYDRATE TRANSPORTER ACTIVITY	38	0.0322523	0.762843
VITAMIN BINDING	70	0.0390939	0.616134
RAL GTPASE BINDING	13	0.00143985	0.990807
CHEMOKINE ACTIVITY	39	0.131227	0.173032
UDP GLYCOSYLTRANSFERASE ACTIVITY	123	0.0204617	0.726549
GLUTATHIONE TRANSFERASE ACTIVITY	31	0.151534	0.16472
OXIDOREDUCTASE ACTIVITY ACTING ON NAD P H OXYGEN AS ACCEPTOR	13	0.253211	0.130655
SULFOTRANSFERASE ACTIVITY	47	0.0423325	0.663352
WNT ACTIVATED RECEPTOR ACTIVITY	22	-0.0573079	0.635799
PHOSPHATIDYLINOSITOL 3 PHOSPHATE BINDING	30	-0.0757508	0.414864
LYASE ACTIVITY	169	0.0120323	0.800295
CHOLESTEROL TRANSPORTER ACTIVITY	11	0.0422915	0.830828
TRANSCRIPTIONAL ACTIVATOR ACTIVITY RNA POLYMERASE II CORE PROMOTER PROXIMAL REGION SEQUENCE SPECIFIC BINDING	219	-0.0434292	0.191558
SINGLE STRANDED DNA DEPENDENT ATPASE ACTIVITY	13	-0.183448	0.0620714
N ACYLTRANSFERASE ACTIVITY	96	-0.0928223	0.0266418
PROTEIN PHOSPHATASE 1 BINDING	19	-0.163988	0.0563028
CHEMOATTRACTANT ACTIVITY	26	0.0260783	0.836617
CORECEPTOR ACTIVITY	37	-0.0471892	0.616134
QUATERNARY AMMONIUM GROUP BINDING	38	0.0619116	0.555817
VOLTAGE GATED POTASSIUM CHANNEL ACTIVITY	76	0.0920435	0.168196
CYCLIN DEPENDENT PROTEIN KINASE ACTIVITY	34	-0.0612654	0.501241
TRANSMEMBRANE TRANSPORTER ACTIVITY	892	0.0479716	0.0041613
CHEMOKINE BINDING	20	-0.0720057	0.543214
PEPTIDE HORMONE BINDING	29	0.0483607	0.707083
KINESIN BINDING	32	-0.120145	0.102096
PHOSPHATIDYLINOSITOL 3 KINASE ACTIVITY	68	-0.0188866	0.794092
UBIQUITIN LIKE PROTEIN CONJUGATING ENZYME BINDING	34	-0.126969	0.0637339
STEROID HORMONE RECEPTOR BINDING	80	-0.0954644	0.0397218
BITTER TASTE RECEPTOR ACTIVITY	13	0.218635	0.20301
PROTEIN KINASE C ACTIVITY	16	-0.0355903	0.804967
AU RICH ELEMENT BINDING	22	-0.128344	0.140816
UBIQUITIN LIKE PROTEIN LIGASE BINDING	261	-0.117841	2.56857e-08
LIPOPROTEIN PARTICLE RECEPTOR ACTIVITY	15	-0.0840689	0.524996
RNA HELICASE ACTIVITY	64	-0.028892	0.707865
CYCLIN DEPENDENT PROTEIN SERINE THREONINE KINASE REGULATOR ACTIVITY	26	-0.13437	0.0920076
CCR CHEMOKINE RECEPTOR BINDING	27	0.107877	0.391216
GABA RECEPTOR ACTIVITY	21	0.15376	0.263233
DNA DEPENDENT ATPASE ACTIVITY	77	-0.0889667	0.0669418
METALLOPEPTIDASE ACTIVITY	165	0.0861279	0.0417746
UBIQUITIN LIKE PROTEIN LIGASE ACTIVITY	196	-0.145324	1.69883e-10
OXIDOREDUCTASE ACTIVITY ACTING ON THE CH CH GROUP OF DONORS NAD OR NADP AS ACCEPTOR	24	0.00423395	0.976078
GUANYL NUCLEOTIDE BINDING	365	-0.0636609	0.00366173
PHOSPHATIDYLINOSITOL 3 KINASE BINDING	30	-0.0663237	0.493554
ENDONUCLEASE ACTIVITY	112	-0.0292884	0.597236
TRANSCRIPTIONAL REPRESSOR ACTIVITY RNA POLYMERASE II CORE PROMOTER PROXIMAL REGION SEQUENCE SPECIFIC BINDING	101	-0.0570476	0.242967
ANION ANION ANTIPORTER ACTIVITY	18	0.00166028	0.990044
TASTE RECEPTOR ACTIVITY	15	0.239617	0.116864
ORGANIC CATION TRANSMEMBRANE TRANSPORTER ACTIVITY	15	0.208312	0.20301
WATER TRANSMEMBRANE TRANSPORTER ACTIVITY	12	0.063007	0.744688
ACTIVIN BINDING	12	-0.227567	0.0128845
OXIDOREDUCTASE ACTIVITY ACTING ON THE CH NH2 GROUP OF DONORS	18	0.0789936	0.626241
BETA AMYLOID BINDING	34	0.0494693	0.671514
HYDROLASE ACTIVITY HYDROLYZING N GLYCOSYL COMPOUNDS	23	-0.0906096	0.371813
PROTEIN HORMONE RECEPTOR ACTIVITY	9	0.0614997	0.787483
CHEMOKINE RECEPTOR BINDING	48	0.0681302	0.455645
PROLINE RICH REGION BINDING	19	-0.19778	0.0079095
VOLTAGE GATED SODIUM CHANNEL ACTIVITY	19	-0.00564008	0.974719
OXIDOREDUCTASE ACTIVITY ACTING ON PAIRED DONORS WITH INCORPORATION OR REDUCTION OF MOLECULAR OXYGEN	137	0.0230893	0.685056
TRANSCRIPTION FACTOR ACTIVITY PROTEIN BINDING	566	-0.0955208	1.6594e-10
INTRAMOLECULAR TRANSFERASE ACTIVITY PHOSPHOTRANSFERASES	11	-0.112441	0.433733
SINGLE STRANDED DNA BINDING	84	-0.0729008	0.14124
TYPE I INTERFERON RECEPTOR BINDING	9	0.195301	0.381702
RIBONUCLEOTIDE BINDING	1750	-0.0477239	1.53287e-06
TRANSCRIPTION COACTIVATOR BINDING	10	-0.0967464	0.544186
RETINOIC ACID RECEPTOR BINDING	35	-0.00945652	0.938191
PHOSPHATIDYLINOSITOL PHOSPHATE KINASE ACTIVITY	15	-0.152625	0.140277
ACTIVATING TRANSCRIPTION FACTOR BINDING	56	-0.0558007	0.428844
NEUREXIN FAMILY PROTEIN BINDING	13	0.0529406	0.783407
MICROTUBULE BINDING	193	-0.0545756	0.1009
TUBULIN BINDING	255	-0.0472318	0.109647
ORGANOPHOSPHATE ESTER TRANSMEMBRANE TRANSPORTER ACTIVITY	21	-0.108442	0.267291
TRANSMEMBRANE RECEPTOR PROTEIN PHOSPHATASE ACTIVITY	16	-0.0117607	0.949766
NADP BINDING	44	0.00714481	0.951088
S ADENOSYLMETHIONINE DEPENDENT METHYLTRANSFERASE ACTIVITY	132	-0.0574306	0.162546
KINASE ACTIVATOR ACTIVITY	61	-0.0281984	0.715391
HISTONE LYSINE N METHYLTRANSFERASE ACTIVITY	43	-0.165858	0.00162896
INSULIN LIKE GROWTH FACTOR RECEPTOR BINDING	15	-0.117816	0.306769
MOTOR ACTIVITY	117	0.0145919	0.799979
TRANSCRIPTION FACTOR BINDING	501	-0.0971439	9.88272e-10
TRNA SPECIFIC RIBONUCLEASE ACTIVITY	15	0.0564553	0.741676
SOLUTE CATION SYMPORTER ACTIVITY	83	-0.00706529	0.931725
UBIQUITIN SPECIFIC PROTEASE BINDING	12	0.0241392	0.910315
PHOSPHOLIPID TRANSPORTER ACTIVITY	46	0.0564891	0.54949
RETINOID X RECEPTOR BINDING	17	-0.0922269	0.453416
MONOCARBOXYLIC ACID TRANSMEMBRANE TRANSPORTER ACTIVITY	41	0.0138636	0.901357
ANION TRANSMEMBRANE TRANSPORTING ATPASE ACTIVITY	10	0.0674966	0.754631
POTASSIUM ION BINDING	12	0.330374	0.0597383
BASAL TRANSCRIPTION MACHINERY BINDING	27	-0.0797315	0.409531
INTRACELLULAR LIGAND GATED ION CHANNEL ACTIVITY	25	0.0731685	0.585191
LIGASE ACTIVITY FORMING CARBON NITROGEN BONDS	53	0.056049	0.524996
1 PHOSPHATIDYLINOSITOL BINDING	18	-0.190531	0.0226817
OXIDOREDUCTASE ACTIVITY ACTING ON PEROXIDE AS ACCEPTOR	39	0.0582353	0.581506
GROWTH FACTOR RECEPTOR BINDING	124	0.0243352	0.685056
PHOSPHOLIPASE A2 ACTIVITY	26	0.10984	0.398916
TITIN BINDING	14	-0.0499176	0.741676
NUCLEOBASE CONTAINING COMPOUND TRANSMEMBRANE TRANSPORTER ACTIVITY	30	-0.0579834	0.559959
GTPASE ACTIVATING PROTEIN BINDING	14	-0.184501	0.0532054
OXIDOREDUCTASE ACTIVITY ACTING ON THE CH NH2 GROUP OF DONORS OXYGEN AS ACCEPTOR	14	0.0667319	0.715391
LIGAND DEPENDENT NUCLEAR RECEPTOR TRANSCRIPTION COACTIVATOR ACTIVITY	53	-0.0882487	0.14742
HSP70 PROTEIN BINDING	30	-0.0620288	0.524996
SNRNA BINDING	34	-0.115068	0.109647
ENZYME REGULATOR ACTIVITY	877	-0.0351097	0.0251112
ARF GUANYL NUCLEOTIDE EXCHANGE FACTOR ACTIVITY	23	-0.106825	0.25319
CARBONATE DEHYDRATASE ACTIVITY	12	0.0304902	0.876952
RECEPTOR SIGNALING COMPLEX SCAFFOLD ACTIVITY	21	-0.0112731	0.943458
GLYCOPROTEIN BINDING	97	-0.0176504	0.782813
MYOSIN V BINDING	17	-0.130677	0.225492
EXOPEPTIDASE ACTIVITY	94	0.040955	0.525327
NUCLEOTIDE TRANSMEMBRANE TRANSPORTER ACTIVITY	18	-0.110335	0.30189
FUCOSYLTRANSFERASE ACTIVITY	13	0.0281796	0.884331
SOLUTE PROTON SYMPORTER ACTIVITY	24	0.0815659	0.543619
PLATELET DERIVED GROWTH FACTOR BINDING	11	-0.184695	0.0903003
PHOSPHOTRANSFERASE ACTIVITY NITROGENOUS GROUP AS ACCEPTOR	12	0.167565	0.398476
SNARE BINDING	117	-0.0462985	0.330312
GTP RHO BINDING	15	-0.0100674	0.960378
DELAYED RECTIFIER POTASSIUM CHANNEL ACTIVITY	32	0.104965	0.350202
NAD DEPENDENT PROTEIN DEACETYLASE ACTIVITY	17	0.183134	0.23491
PHOSPHATIDIC ACID BINDING	13	0.0774635	0.695823
DICARBOXYLIC ACID TRANSMEMBRANE TRANSPORTER ACTIVITY	30	-0.0342085	0.750093
TRANSLATION REGULATOR ACTIVITY	33	-0.0638687	0.489547
ACETYLGLUCOSAMINYLTRANSFERASE ACTIVITY	47	0.0251516	0.788063
INTRAMOLECULAR OXIDOREDUCTASE ACTIVITY TRANSPOSING C C BONDS	12	0.0690486	0.726768
NF KAPPAB BINDING	30	-0.0740366	0.428146
SODIUM INDEPENDENT ORGANIC ANION TRANSMEMBRANE TRANSPORTER ACTIVITY	17	0.0846412	0.616134
BIOACTIVE LIPID RECEPTOR ACTIVITY	13	0.102392	0.600605
STORE OPERATED CALCIUM CHANNEL ACTIVITY	11	0.134206	0.517585
CALCIUM DEPENDENT PROTEIN KINASE ACTIVITY	12	0.0267232	0.899023
MACROMOLECULE TRANSMEMBRANE TRANSPORTER ACTIVITY	19	0.0284374	0.847708
PEPTIDASE INHIBITOR ACTIVITY	151	0.105518	0.0169483
RAC GTPASE BINDING	38	-0.0554653	0.526171
SULFURIC ESTER HYDROLASE ACTIVITY	16	-0.034159	0.810914
SECONDARY ACTIVE TRANSMEMBRANE TRANSPORTER ACTIVITY	199	0.0154665	0.733883
PEPTIDOGLYCAN BINDING	8	0.191969	0.418148
DRUG TRANSPORTER ACTIVITY	20	-0.000113769	0.998881
HYALURONIC ACID BINDING	19	-0.000619294	0.995163
ENZYME BINDING	1676	-0.0893899	5.80334e-23
TRANSLATION REPRESSOR ACTIVITY	19	-0.147988	0.102323
DNA DIRECTED DNA POLYMERASE ACTIVITY	27	-0.129297	0.100117
COFACTOR BINDING	247	0.0337146	0.375707
RNA POLYMERASE II ACTIVATING TRANSCRIPTION FACTOR BINDING	35	-0.0623328	0.488398
RNA POLYMERASE II TRANSCRIPTION COACTIVATOR ACTIVITY	35	0.011239	0.931725
PEROXISOME PROLIFERATOR ACTIVATED RECEPTOR BINDING	14	-0.171321	0.100788
K63 LINKED POLYUBIQUITIN BINDING	18	-0.107435	0.322344
OXIDOREDUCTASE ACTIVITY ACTING ON CH OH GROUP OF DONORS	123	0.0525952	0.328564
CULLIN FAMILY PROTEIN BINDING	12	-0.0911752	0.533066
PROTEIN TYROSINE KINASE BINDING	53	-0.0304009	0.715391
INSULIN RECEPTOR SUBSTRATE BINDING	11	-0.0568686	0.737384
MONOVALENT CATION PROTON ANTIPORTER ACTIVITY	11	-0.0114988	0.960378
ZINC ION BINDING	1067	-0.0459093	0.000467088
TETRAPYRROLE BINDING	119	0.117518	0.0200686
3 5 EXONUCLEASE ACTIVITY	47	-0.0756382	0.277427
MITOGEN ACTIVATED PROTEIN KINASE KINASE KINASE BINDING	18	-0.0543564	0.69799
PDZ DOMAIN BINDING	90	-0.078144	0.0931363
POLY A RNA BINDING	1160	-0.0923615	3.59723e-18
POTASSIUM CHANNEL REGULATOR ACTIVITY	42	-0.0087491	0.938191
EXTRACELLULAR LIGAND GATED ION CHANNEL ACTIVITY	65	0.182982	0.0069663
G PROTEIN COUPLED AMINE RECEPTOR ACTIVITY	32	0.217146	0.0351238
CXCR CHEMOKINE RECEPTOR BINDING	15	-0.0150997	0.937554
IRON ION BINDING	140	0.0904848	0.0517389
STEROID HYDROXYLASE ACTIVITY	26	0.215989	0.056232
SIGNALING ADAPTOR ACTIVITY	73	-0.0356491	0.600605
G PROTEIN BETA GAMMA SUBUNIT COMPLEX BINDING	21	-0.0862777	0.428867
DOPAMINE BINDING	9	0.292894	0.124254
SH3 SH2 ADAPTOR ACTIVITY	51	0.00798222	0.938191
RETINOL BINDING	8	0.0753008	0.755627
INORGANIC ANION EXCHANGER ACTIVITY	18	0.057468	0.718772
RETINOL DEHYDROGENASE ACTIVITY	15	0.0438918	0.794092
PHOSPHOLIPASE C ACTIVITY	30	0.0726221	0.543214
NUCLEOSOMAL DNA BINDING	29	-0.0906317	0.299443
LIPASE ACTIVITY	107	0.0953153	0.079602
PROTEIN BINDING INVOLVED IN CELL CELL ADHESION	11	0.0089857	0.968723
PHOSPHATIDYLINOSITOL 3 4 BISPHOSPHATE BINDING	19	0.0632916	0.695823
ACTIN DEPENDENT ATPASE ACTIVITY	12	-0.0456718	0.787483
PROTEIN SERINE THREONINE KINASE ACTIVITY	427	-0.0927276	1.27137e-07
METHYL CPG BINDING	17	-0.180167	0.0363032
TRANSLATION REGULATOR ACTIVITY NUCLEIC ACID BINDING	17	-0.104424	0.368825
RECEPTOR ACTIVITY	1123	0.0962621	4.58363e-12
ACTIN MONOMER BINDING	22	-0.0366309	0.776161
REPRESSING TRANSCRIPTION FACTOR BINDING	56	-0.130491	0.010207
POLYOL TRANSMEMBRANE TRANSPORTER ACTIVITY	12	0.00974917	0.96214
CHROMATIN BINDING	421	-0.114226	5.10807e-12
MYOSIN BINDING	55	-0.0544264	0.444908
HYDROLASE ACTIVITY ACTING ON CARBON NITROGEN BUT NOT PEPTIDE BONDS IN LINEAR AMIDES	78	0.00417221	0.960378
CHEMOREPELLENT ACTIVITY	27	0.0158789	0.910315
MAP KINASE KINASE ACTIVITY	12	0.0651836	0.737384
ANTIGEN BINDING	78	0.160427	0.0124132
PROTEIN DOMAIN SPECIFIC BINDING	603	-0.0563768	0.000915742
SODIUM CHANNEL REGULATOR ACTIVITY	30	-0.0186209	0.869981
POLY A SPECIFIC RIBONUCLEASE ACTIVITY	12	-0.198858	0.0363032
OXIDOREDUCTASE ACTIVITY ACTING ON THE ALDEHYDE OR OXO GROUP OF DONORS	41	0.0138203	0.901357
DOUBLE STRANDED RNA BINDING	63	-0.11058	0.0285037
MHC PROTEIN BINDING	26	0.264209	0.0323357
POTASSIUM CHANNEL ACTIVITY	103	0.0974656	0.0787154
FATTY ACID LIGASE ACTIVITY	15	0.0697255	0.702476
APOLIPOPROTEIN BINDING	14	-0.102211	0.428867
LIPID BINDING	593	-0.00485308	0.851096
HISTONE ACETYLTRANSFERASE BINDING	28	-0.0296971	0.789797
STRUCTURAL CONSTITUENT OF CYTOSKELETON	91	-0.0371342	0.524996
IGG BINDING	7	0.267927	0.249791
2 IRON 2 SULFUR CLUSTER BINDING	21	0.181459	0.180744
ALPHA ACTININ BINDING	19	-0.0513145	0.707083
OXIDOREDUCTASE ACTIVITY ACTING ON A SULFUR GROUP OF DONORS	45	-0.00506833	0.96214
DEACETYLASE ACTIVITY	55	-0.0103234	0.912229
TUMOR NECROSIS FACTOR RECEPTOR BINDING	30	0.0523763	0.677883
FLAVIN ADENINE DINUCLEOTIDE BINDING	70	0.132502	0.051802
TRANSFERASE ACTIVITY TRANSFERRING ONE CARBON GROUPS	209	-0.0251757	0.524996
PROTEIN N TERMINUS BINDING	99	-0.0999453	0.0128845
ANGIOTENSIN RECEPTOR BINDING	12	0.0520113	0.788063
INWARD RECTIFIER POTASSIUM CHANNEL ACTIVITY	19	0.083627	0.595511
GLUCOSYLTRANSFERASE ACTIVITY	16	-0.0536847	0.712641
RIBONUCLEASE P ACTIVITY	10	0.0834056	0.711487
P53 BINDING	67	-0.046061	0.490792
PROTON TRANSPORTING ATP SYNTHASE ACTIVITY ROTATIONAL MECHANISM	10	0.335588	0.0780622
PEPTIDE RECEPTOR ACTIVITY	113	0.183889	0.000177443
SYMPORTER ACTIVITY	123	0.00159107	0.978805
FRIZZLED BINDING	35	0.00606275	0.960378
RNA POLYMERASE II TRANSCRIPTION COFACTOR ACTIVITY	88	-0.0707312	0.14742
RNA POLYMERASE II CARBOXY TERMINAL DOMAIN KINASE ACTIVITY	16	-0.148003	0.134253
ENDORIBONUCLEASE ACTIVITY	46	-0.0764612	0.277328
NEUROTROPHIN RECEPTOR BINDING	13	-0.0859259	0.544186
UBIQUITIN LIKE PROTEIN SPECIFIC PROTEASE ACTIVITY	91	-0.120086	0.00198824
PHOSPHOLIPID BINDING	334	-0.0429149	0.0983745
C ACYLTRANSFERASE ACTIVITY	13	0.139326	0.455538
INTRAMOLECULAR OXIDOREDUCTASE ACTIVITY	50	-0.0342083	0.69277
G PROTEIN COUPLED CHEMOATTRACTANT RECEPTOR ACTIVITY	22	0.218517	0.0908145
SEQUENCE SPECIFIC DNA BINDING	946	-0.0419425	0.00361817
GTP DEPENDENT PROTEIN BINDING	16	-0.191103	0.0241979
TRANSCRIPTION COREPRESSOR ACTIVITY	210	-0.126742	6.2358e-08
DEATH RECEPTOR ACTIVITY	24	0.0120855	0.938191
RIBONUCLEASE ACTIVITY	86	-0.0812305	0.0832907
MISFOLDED PROTEIN BINDING	12	-0.068981	0.678808
LAMININ BINDING	28	-0.00743774	0.960378
GLUTAMATE RECEPTOR BINDING	37	0.00358385	0.976078
CYTOKINE RECEPTOR ACTIVITY	82	0.0537554	0.432204
ACID PHOSPHATASE ACTIVITY	9	-0.0865675	0.628552
ENDOPEPTIDASE ACTIVITY	356	0.102103	0.00010438
OXIDOREDUCTASE ACTIVITY ACTING ON PAIRED DONORS WITH INCORPORATION OR REDUCTION OF MOLECULAR OXYGEN REDUCED FLAVIN OR FLAVOPROTEIN AS ONE DONOR AND INCORPORATION OF ONE ATOM OF OXYGEN	21	0.238234	0.0556041
ARYLSULFATASE ACTIVITY	11	-0.00641634	0.976078
NOTCH BINDING	18	0.0354547	0.811634
CATION AMINO ACID SYMPORTER ACTIVITY	13	-0.0756996	0.616134
DEAMINASE ACTIVITY	31	0.0777289	0.510179
THYROID HORMONE RECEPTOR BINDING	30	-0.104684	0.207657
RECEPTOR SIGNALING PROTEIN ACTIVITY	167	-0.0675882	0.0473984
METALLOAMINOPEPTIDASE ACTIVITY	14	-0.00829373	0.965245
GAP JUNCTION CHANNEL ACTIVITY	16	0.218769	0.156788
DOPAMINE RECEPTOR BINDING	16	-0.101644	0.408478
SIGNALING PATTERN RECOGNITION RECEPTOR ACTIVITY	15	0.0642554	0.715391
NEUROPEPTIDE BINDING	18	0.247731	0.0655591
HIGH VOLTAGE GATED CALCIUM CHANNEL ACTIVITY	10	0.27609	0.145882
GAMMA CATENIN BINDING	11	-0.148183	0.228466
CALCIUM DEPENDENT CYSTEINE TYPE ENDOPEPTIDASE ACTIVITY	19	0.154938	0.308622
TBP CLASS PROTEIN BINDING	20	-0.0658663	0.590118
OXIDOREDUCTASE ACTIVITY ACTING ON NAD P H QUINONE OR SIMILAR COMPOUND AS ACCEPTOR	50	0.00164025	0.987813
TAU PROTEIN KINASE ACTIVITY	12	-0.0543793	0.737384
TRANSCRIPTION FACTOR ACTIVITY RNA POLYMERASE II CORE PROMOTER SEQUENCE SPECIFIC	13	0.0935274	0.629583
RIBOSOME BINDING	45	-0.0793463	0.267291
TRANSCRIPTION COACTIVATOR ACTIVITY	290	-0.0808794	0.000467088
RECEPTOR REGULATOR ACTIVITY	42	0.0527705	0.608491
LYSINE N METHYLTRANSFERASE ACTIVITY	55	-0.12677	0.0144562
SODIUM ION BINDING	12	0.0810756	0.695554
C C CHEMOKINE RECEPTOR ACTIVITY	11	0.305165	0.100536
OXIDOREDUCTASE ACTIVITY	658	0.0238021	0.28416
MONOSACCHARIDE BINDING	67	-0.0326493	0.653032
CORE PROMOTER PROXIMAL REGION DNA BINDING	352	-0.0532975	0.0244975
EPHRIN RECEPTOR ACTIVITY	18	0.0557778	0.726549
ATPASE ACTIVITY	400	-0.0421633	0.0724713
GTPASE BINDING	285	-0.0974076	6.59973e-06
PRE MRNA BINDING	24	-0.140962	0.0791766
TRANSMEMBRANE RECEPTOR PROTEIN SERINE THREONINE KINASE ACTIVITY	16	-0.194748	0.0244975
G PROTEIN COUPLED RECEPTOR BINDING	232	0.0430425	0.252617
LIGASE ACTIVITY FORMING CARBON OXYGEN BONDS	44	-0.0680602	0.371813
CARBON OXYGEN LYASE ACTIVITY	69	-0.0226056	0.755627
ADENYL NUCLEOTIDE BINDING	1427	-0.0421564	0.000242263
EXTRACELLULAR GLUTAMATE GATED ION CHANNEL ACTIVITY	19	0.278133	0.0325125
SOLUTE SODIUM SYMPORTER ACTIVITY	43	-0.034247	0.711487
PHOSPHATIDATE PHOSPHATASE ACTIVITY	11	-0.059693	0.726768
TRANSFERASE ACTIVITY TRANSFERRING PENTOSYL GROUPS	56	0.0681515	0.420183
NUCLEOTIDE KINASE ACTIVITY	22	-0.0554824	0.645748
NEUROTRANSMITTER TRANSPORTER ACTIVITY	21	0.0244976	0.86459
TRNA METHYLTRANSFERASE ACTIVITY	22	0.0933935	0.510179
HISTONE METHYLTRANSFERASE ACTIVITY H3 K4 SPECIFIC	17	-0.169455	0.0525138
CELL ADHESION MOLECULE BINDING	182	-0.0209673	0.639815
RECEPTOR BINDING	1334	0.0186535	0.230702
RECEPTOR INHIBITOR ACTIVITY	9	-0.0434223	0.817856
CADHERIN BINDING	28	-0.0627867	0.533066
SEMAPHORIN RECEPTOR BINDING	22	0.03795	0.787483
METALLOENDOPEPTIDASE INHIBITOR ACTIVITY	13	0.077775	0.69799
EPHRIN RECEPTOR BINDING	24	-0.0962051	0.313638
CHLORIDE CHANNEL REGULATOR ACTIVITY	16	-0.0388153	0.789776
OPSONIN BINDING	9	-0.116146	0.467643
DNA HELICASE ACTIVITY	52	-0.102792	0.0780622
AMMONIUM ION BINDING	57	0.0777232	0.343309
RNA POLYMERASE II TRANSCRIPTION FACTOR BINDING	103	-0.105642	0.00573679
EXONUCLEASE ACTIVITY ACTIVE WITH EITHER RIBO OR DEOXYRIBONUCLEIC ACIDS AND PRODUCING 5 PHOSPHOMONOESTERS	44	-0.0909823	0.173158
ASPARTIC TYPE PEPTIDASE ACTIVITY	19	0.121314	0.428867
RNA POLYMERASE ACTIVITY	44	-0.0921054	0.166483
PROTEIN PHOSPHATASE 2A BINDING	26	-0.257525	1.0299e-07
MONOCARBOXYLIC ACID BINDING	55	0.108122	0.182782
ISOMERASE ACTIVITY	148	-0.0232464	0.639814
HYDROLASE ACTIVITY ACTING ON CARBON NITROGEN BUT NOT PEPTIDE BONDS	132	0.0446278	0.401567
PLATELET DERIVED GROWTH FACTOR RECEPTOR BINDING	15	-0.0442828	0.77377
DNA POLYMERASE BINDING	12	-0.110295	0.417587
NUCLEOBASE CONTAINING COMPOUND KINASE ACTIVITY	45	0.0246753	0.794092
TRANSPORTER ACTIVITY	1148	0.034871	0.0217395
VOLTAGE GATED CALCIUM CHANNEL ACTIVITY	40	0.200645	0.0338904
CYTOKINE ACTIVITY	183	0.114683	0.00315455
EXODEOXYRIBONUCLEASE ACTIVITY	16	-0.0228755	0.888375
4 IRON 4 SULFUR CLUSTER BINDING	40	-0.031071	0.737384
OXIDOREDUCTASE ACTIVITY ACTING ON PAIRED DONORS WITH INCORPORATION OR REDUCTION OF MOLECULAR OXYGEN NAD P H AS ONE DONOR AND INCORPORATION OF ONE ATOM OF OXYGEN	36	0.0962123	0.368825
PHOSPHOLIPASE ACTIVITY	87	0.0928921	0.130655
ARACHIDONIC ACID MONOOXYGENASE ACTIVITY	14	0.200759	0.230702
N ACETYLTRANSFERASE ACTIVITY	81	-0.10957	0.0112001
HYDROLASE ACTIVITY HYDROLYZING O GLYCOSYL COMPOUNDS	79	0.0742183	0.269264
MACROMOLECULAR COMPLEX BINDING	1336	-0.0715866	5.10807e-12
INTRAMOLECULAR OXIDOREDUCTASE ACTIVITY INTERCONVERTING ALDOSES AND KETOSES	11	-0.20975	0.0246053
ACID THIOL LIGASE ACTIVITY	17	0.157073	0.318629
STRUCTURAL MOLECULE ACTIVITY	646	0.0185904	0.43034
HISTONE DEACETYLASE ACTIVITY H3 K14 SPECIFIC	12	0.192532	0.303177
RNA BINDING	1543	-0.0813613	1.05449e-17
ODORANT BINDING	8	0.305188	0.124254
CYSTEINE TYPE ENDOPEPTIDASE INHIBITOR ACTIVITY	50	0.085295	0.33015
PHOSPHATIDYLINOSITOL 3 4 5 TRISPHOSPHATE BINDING	34	-0.00245827	0.984778
RNA POLYMERASE II DISTAL ENHANCER SEQUENCE SPECIFIC DNA BINDING	59	-0.00128827	0.989251
CYTOKINE RECEPTOR BINDING	242	0.0137866	0.73678
PHOSPHATASE REGULATOR ACTIVITY	82	-0.0919979	0.0473984
OXIDOREDUCTASE ACTIVITY ACTING ON THE CH NH GROUP OF DONORS	27	0.133444	0.269264
TUMOR NECROSIS FACTOR RECEPTOR SUPERFAMILY BINDING	47	0.0380869	0.700791
PROTEIN CHANNEL ACTIVITY	10	-0.0507484	0.785589
CORE PROMOTER SEQUENCE SPECIFIC DNA BINDING	100	-0.0735132	0.100788
HISTONE KINASE ACTIVITY	18	-0.244462	0.00060817
ARMADILLO REPEAT DOMAIN BINDING	13	-0.0812806	0.582753
CATION CHANNEL ACTIVITY	261	0.135801	1.06976e-05
RAB GUANYL NUCLEOTIDE EXCHANGE FACTOR ACTIVITY	29	-0.0819541	0.369127
OXIDIZED NAD BINDING	13	0.159459	0.401567
GROWTH FACTOR BINDING	122	-0.0306214	0.550543
CALCIUM CHANNEL REGULATOR ACTIVITY	34	0.0316069	0.784882
THIOESTERASE BINDING	14	-0.0605495	0.69799
INOSITOL TRISPHOSPHATE PHOSPHATASE ACTIVITY	11	0.105013	0.620218
TRANSFERASE ACTIVITY TRANSFERRING PHOSPHORUS CONTAINING GROUPS	942	-0.0597556	3.9215e-06
HYDROLASE ACTIVITY ACTING ON ETHER BONDS	10	0.1534	0.484776
ACYL COA DEHYDROGENASE ACTIVITY	15	0.0472591	0.787483
LIGASE ACTIVITY	394	-0.0665924	0.00119477
HEXOSAMINIDASE ACTIVITY	15	0.0087435	0.96214
MRNA 3 UTR BINDING	48	-0.111878	0.0583662
PHOSPHATIDYLINOSITOL 4 PHOSPHATE BINDING	19	-0.119618	0.226098
CYSTEINE TYPE ENDOPEPTIDASE ACTIVITY INVOLVED IN APOPTOTIC PROCESS	14	0.0511369	0.782813
SODIUM CHANNEL ACTIVITY	32	0.104992	0.350202
STRUCTURE SPECIFIC DNA BINDING	113	-0.069053	0.102323
COENZYME BINDING	170	0.0477177	0.28416
SNORNA BINDING	26	0.0252687	0.842721
SODIUM ION TRANSMEMBRANE TRANSPORTER ACTIVITY	115	0.0143003	0.805795
NUCLEOTIDYLTRANSFERASE ACTIVITY	122	-0.0687907	0.0906755
CALCIUM DEPENDENT PHOSPHOLIPID BINDING	48	0.0161806	0.86459
CYSTEINE TYPE ENDOPEPTIDASE REGULATOR ACTIVITY INVOLVED IN APOPTOTIC PROCESS	40	-0.00309528	0.9763
HISTONE METHYLTRANSFERASE ACTIVITY	54	-0.144365	0.00361677
PROTEIN TYROSINE KINASE ACTIVATOR ACTIVITY	14	0.130236	0.472889
