# Supplementary material for: MicroRNA, Myostatin, and Metabolic Rate Depression: Skeletal Muscle Atrophy Resistance in Hibernating Myotis lucifugus
Source: Cells. 2024 Dec 16;13(24):2074. doi: 10.3390/cells13242074 (PMC11674624; doi:10.3390/cells13242074)
Supplement: Supplementary file 1 [file cells-13-02074-s001.zip › Supplementary File S5 - KEGG.xlsx]

## Sheet: miRNA_kegg
KEGG Term	Genes Tested	Model Coefficient	FDR-adjusted p-value
GLYCOLYSIS GLUCONEOGENESIS	55	0.0957751	0.191361
CITRATE CYCLE TCA CYCLE	30	0.0497424	0.630127
PENTOSE PHOSPHATE PATHWAY	25	-0.0155668	0.858397
PENTOSE AND GLUCURONATE INTERCONVERSIONS	20	0.182691	0.142666
FRUCTOSE AND MANNOSE METABOLISM	32	0.0730117	0.437685
GALACTOSE METABOLISM	24	0.0855687	0.437685
ASCORBATE AND ALDARATE METABOLISM	17	0.141971	0.317309
FATTY ACID METABOLISM	39	-0.0292759	0.695319
STEROID BIOSYNTHESIS	17	-0.0764024	0.464195
PRIMARY BILE ACID BIOSYNTHESIS	14	0.147704	0.331535
STEROID HORMONE BIOSYNTHESIS	40	0.235116	0.00352966
OXIDATIVE PHOSPHORYLATION	126	0.0447834	0.332515
PURINE METABOLISM	150	0.0185949	0.670122
PYRIMIDINE METABOLISM	96	-0.0383505	0.413804
ALANINE ASPARTATE AND GLUTAMATE METABOLISM	30	-0.0236028	0.786298
GLYCINE SERINE AND THREONINE METABOLISM	27	0.0291097	0.778561
CYSTEINE AND METHIONINE METABOLISM	30	0.0265281	0.781346
VALINE LEUCINE AND ISOLEUCINE DEGRADATION	44	0.0151471	0.831454
VALINE LEUCINE AND ISOLEUCINE BIOSYNTHESIS	11	0.373781	0.0227445
LYSINE DEGRADATION	44	-0.114256	0.0374173
ARGININE AND PROLINE METABOLISM	53	-0.0392292	0.539134
HISTIDINE METABOLISM	29	0.153095	0.13839
TYROSINE METABOLISM	38	0.154524	0.0732552
PHENYLALANINE METABOLISM	17	0.145214	0.295078
TRYPTOPHAN METABOLISM	39	0.0947699	0.286793
BETA ALANINE METABOLISM	21	-0.047738	0.660149
TAURINE AND HYPOTAURINE METABOLISM	10	0.149568	0.410887
SELENOAMINO ACID METABOLISM	26	0.061011	0.568083
GLUTATHIONE METABOLISM	46	0.0303432	0.694328
STARCH AND SUCROSE METABOLISM	36	0.0772584	0.392106
N GLYCAN BIOSYNTHESIS	46	-0.110539	0.0374173
OTHER GLYCAN DEGRADATION	15	0.0248695	0.838607
O GLYCAN BIOSYNTHESIS	27	-0.10822	0.152522
AMINO SUGAR AND NUCLEOTIDE SUGAR METABOLISM	43	-0.089193	0.146333
GLYCOSAMINOGLYCAN DEGRADATION	21	0.0454983	0.694328
GLYCOSAMINOGLYCAN BIOSYNTHESIS CHONDROITIN SULFATE	22	-0.0595176	0.533369
GLYCOSAMINOGLYCAN BIOSYNTHESIS KERATAN SULFATE	15	-0.0633184	0.593323
GLYCOSAMINOGLYCAN BIOSYNTHESIS HEPARAN SULFATE	26	-0.0325717	0.723289
GLYCEROLIPID METABOLISM	46	0.0721005	0.363468
INOSITOL PHOSPHATE METABOLISM	53	-0.0748887	0.195568
GLYCOSYLPHOSPHATIDYLINOSITOL GPI ANCHOR BIOSYNTHESIS	25	-0.00114735	0.987365
GLYCEROPHOSPHOLIPID METABOLISM	74	0.0612439	0.321313
ETHER LIPID METABOLISM	31	0.0398431	0.681163
ARACHIDONIC ACID METABOLISM	52	0.242074	0.000634115
LINOLEIC ACID METABOLISM	24	0.231468	0.0276428
ALPHA LINOLENIC ACID METABOLISM	17	0.170301	0.22166
SPHINGOLIPID METABOLISM	37	-0.0634786	0.384343
GLYCOSPHINGOLIPID BIOSYNTHESIS LACTO AND NEOLACTO SERIES	26	0.100498	0.35816
GLYCOSPHINGOLIPID BIOSYNTHESIS GLOBO SERIES	13	-0.0221578	0.856473
GLYCOSPHINGOLIPID BIOSYNTHESIS GANGLIO SERIES	15	-0.0414842	0.725348
PYRUVATE METABOLISM	38	0.136171	0.131854
GLYOXYLATE AND DICARBOXYLATE METABOLISM	15	0.124943	0.392106
PROPANOATE METABOLISM	30	0.107943	0.295078
BUTANOATE METABOLISM	32	-0.0103023	0.89447
ONE CARBON POOL BY FOLATE	17	0.214702	0.102482
RIBOFLAVIN METABOLISM	13	-0.0606133	0.652698
NICOTINATE AND NICOTINAMIDE METABOLISM	22	0.0733374	0.529589
PANTOTHENATE AND COA BIOSYNTHESIS	13	-0.00627135	0.954955
FOLATE BIOSYNTHESIS	11	0.0396747	0.791063
RETINOL METABOLISM	48	0.205144	0.00705151
PORPHYRIN AND CHLOROPHYLL METABOLISM	31	0.0444182	0.661185
TERPENOID BACKBONE BIOSYNTHESIS	15	-0.0442456	0.706802
LIMONENE AND PINENE DEGRADATION	10	-0.0887951	0.519863
NITROGEN METABOLISM	21	-0.0147229	0.87744
SULFUR METABOLISM	12	0.0333835	0.818332
AMINOACYL TRNA BIOSYNTHESIS	41	-0.0803341	0.220702
METABOLISM OF XENOBIOTICS BY CYTOCHROME P450	53	0.2013	0.00405225
DRUG METABOLISM CYTOCHROME P450	55	0.200205	0.00360583
DRUG METABOLISM OTHER ENZYMES	39	0.182832	0.0276428
BIOSYNTHESIS OF UNSATURATED FATTY ACIDS	22	-0.063302	0.515952
ABC TRANSPORTERS	42	0.0841227	0.317309
RIBOSOME	86	0.0739039	0.194049
RNA DEGRADATION	56	-0.115173	0.0163432
RNA POLYMERASE	29	-0.0376711	0.672196
BASAL TRANSCRIPTION FACTORS	34	-0.0588175	0.437685
DNA REPLICATION	36	-0.172538	0.00068908
SPLICEOSOME	126	-0.074385	0.0307666
PROTEASOME	43	-0.0456647	0.519863
PROTEIN EXPORT	24	-0.105736	0.194049
PPAR SIGNALING PATHWAY	65	0.0679308	0.307077
BASE EXCISION REPAIR	33	-0.111942	0.0860347
NUCLEOTIDE EXCISION REPAIR	43	-0.0716257	0.283893
MISMATCH REPAIR	23	-0.131106	0.07656
HOMOLOGOUS RECOMBINATION	26	-0.040159	0.670122
NON HOMOLOGOUS END JOINING	13	-0.0274312	0.824647
MAPK SIGNALING PATHWAY	261	-0.0556828	0.0254912
ERBB SIGNALING PATHWAY	87	-0.0934556	0.0211037
CALCIUM SIGNALING PATHWAY	169	0.0999763	0.00745575
CYTOKINE CYTOKINE RECEPTOR INTERACTION	233	0.0711916	0.0244172
CHEMOKINE SIGNALING PATHWAY	173	-0.0287719	0.413804
PHOSPHATIDYLINOSITOL SIGNALING SYSTEM	75	-0.0715555	0.137471
NEUROACTIVE LIGAND RECEPTOR INTERACTION	233	0.177769	5.80705e-08
CELL CYCLE	123	-0.173562	2.92924e-10
OOCYTE MEIOSIS	109	-0.159636	1.4053e-07
P53 SIGNALING PATHWAY	67	-0.182797	2.29386e-06
UBIQUITIN MEDIATED PROTEOLYSIS	132	-0.168005	2.92924e-10
SNARE INTERACTIONS IN VESICULAR TRANSPORT	37	-0.0755452	0.286793
REGULATION OF AUTOPHAGY	28	0.00942953	0.90188
LYSOSOME	120	-0.0658937	0.07656
ENDOCYTOSIS	176	-0.0711373	0.0150741
PEROXISOME	75	0.0521123	0.392106
MTOR SIGNALING PATHWAY	51	-0.153226	0.00108581
APOPTOSIS	86	-0.0890306	0.0276428
CARDIAC MUSCLE CONTRACTION	71	0.0562232	0.368495
VASCULAR SMOOTH MUSCLE CONTRACTION	111	-0.035629	0.413804
WNT SIGNALING PATHWAY	148	-0.0990974	0.000872551
DORSO VENTRAL AXIS FORMATION	24	-0.10456	0.207818
NOTCH SIGNALING PATHWAY	47	0.0459889	0.553643
HEDGEHOG SIGNALING PATHWAY	53	-0.0633383	0.29749
TGF BETA SIGNALING PATHWAY	82	-0.129678	0.00067915
AXON GUIDANCE	127	-0.0272905	0.519863
VEGF SIGNALING PATHWAY	73	-0.0226665	0.692931
FOCAL ADHESION	197	-0.0802729	0.00298288
ECM RECEPTOR INTERACTION	84	0.0161698	0.778561
CELL ADHESION MOLECULES CAMS	124	0.124913	0.00533923
ADHERENS JUNCTION	72	-0.137891	0.00067915
TIGHT JUNCTION	126	-0.0194974	0.668649
GAP JUNCTION	87	-0.0915843	0.0231836
COMPLEMENT AND COAGULATION CASCADES	64	0.0913428	0.168707
ANTIGEN PROCESSING AND PRESENTATION	73	0.0735136	0.23897
RENIN ANGIOTENSIN SYSTEM	15	0.320577	0.0259042
TOLL LIKE RECEPTOR SIGNALING PATHWAY	95	-0.0440599	0.348506
NOD LIKE RECEPTOR SIGNALING PATHWAY	59	-0.0820585	0.120079
RIG I LIKE RECEPTOR SIGNALING PATHWAY	63	-0.0619926	0.267011
CYTOSOLIC DNA SENSING PATHWAY	48	0.0757019	0.331535
JAK STAT SIGNALING PATHWAY	138	-0.0261415	0.519863
HEMATOPOIETIC CELL LINEAGE	79	0.193583	0.000919265
NATURAL KILLER CELL MEDIATED CYTOTOXICITY	117	-0.0120876	0.786298
T CELL RECEPTOR SIGNALING PATHWAY	103	-0.0579659	0.174193
B CELL RECEPTOR SIGNALING PATHWAY	71	-0.107957	0.0115155
FC EPSILON RI SIGNALING PATHWAY	75	-0.0482111	0.35816
FC GAMMA R MEDIATED PHAGOCYTOSIS	89	-0.113174	0.00285253
LEUKOCYTE TRANSENDOTHELIAL MIGRATION	110	0.00532962	0.898169
INTESTINAL IMMUNE NETWORK FOR IGA PRODUCTION	44	0.142682	0.0732552
CIRCADIAN RHYTHM MAMMAL	13	-0.027662	0.824647
LONG TERM POTENTIATION	70	-0.128589	0.00198054
NEUROTROPHIN SIGNALING PATHWAY	125	-0.125286	4.53595e-05
LONG TERM DEPRESSION	66	-0.0991568	0.029551
OLFACTORY TRANSDUCTION	94	0.235253	5.46188e-06
TASTE TRANSDUCTION	36	0.0990555	0.286793
REGULATION OF ACTIN CYTOSKELETON	203	-0.0810375	0.00230299
INSULIN SIGNALING PATHWAY	133	-0.103748	0.000872551
GNRH SIGNALING PATHWAY	96	-0.0516428	0.263123
PROGESTERONE MEDIATED OOCYTE MATURATION	83	-0.157315	6.13712e-06
MELANOGENESIS	100	-0.0375181	0.413804
ADIPOCYTOKINE SIGNALING PATHWAY	63	-0.0232937	0.695319
TYPE II DIABETES MELLITUS	46	0.00780474	0.899967
TYPE I DIABETES MELLITUS	39	0.225768	0.00744119
MATURITY ONSET DIABETES OF THE YOUNG	23	0.234462	0.0328579
ALDOSTERONE REGULATED SODIUM REABSORPTION	40	-0.100371	0.105594
VASOPRESSIN REGULATED WATER REABSORPTION	44	-0.0608997	0.362616
PROXIMAL TUBULE BICARBONATE RECLAMATION	21	-0.0445184	0.670122
ALZHEIMERS DISEASE	158	0.030632	0.446519
PARKINSONS DISEASE	120	0.0581065	0.220702
AMYOTROPHIC LATERAL SCLEROSIS ALS	53	-0.0270982	0.685297
HUNTINGTONS DISEASE	172	-0.00957872	0.791063
PRION DISEASES	33	-0.076651	0.307077
VIBRIO CHOLERAE INFECTION	53	-0.0891201	0.102026
EPITHELIAL CELL SIGNALING IN HELICOBACTER PYLORI INFECTION	68	-0.0942966	0.036606
PATHOGENIC ESCHERICHIA COLI INFECTION	52	-0.0934708	0.0830033
LEISHMANIA INFECTION	65	-0.0268678	0.668649
PATHWAYS IN CANCER	321	-0.081195	9.26942e-05
COLORECTAL CANCER	61	-0.1847	4.14321e-06
RENAL CELL CARCINOMA	70	-0.153914	7.01566e-05
PANCREATIC CANCER	70	-0.170673	5.46188e-06
ENDOMETRIAL CANCER	52	-0.141166	0.00304846
GLIOMA	65	-0.179089	4.14321e-06
PROSTATE CANCER	88	-0.12882	0.000580269
THYROID CANCER	29	-0.202778	0.000519814
BASAL CELL CARCINOMA	55	0.0193197	0.781346
MELANOMA	70	-0.124473	0.00327927
BLADDER CANCER	42	-0.186149	0.000154722
CHRONIC MYELOID LEUKEMIA	73	-0.176338	1.52831e-06
ACUTE MYELOID LEUKEMIA	57	-0.115592	0.0163288
SMALL CELL LUNG CANCER	84	-0.151902	1.74661e-05
NON SMALL CELL LUNG CANCER	54	-0.150383	0.000834188
ASTHMA	24	0.264973	0.011434
AUTOIMMUNE THYROID DISEASE	42	0.226052	0.00470829
SYSTEMIC LUPUS ERYTHEMATOSUS	122	0.0613676	0.193846
ALLOGRAFT REJECTION	33	0.254542	0.0061127
GRAFT VERSUS HOST DISEASE	35	0.257635	0.00402124
PRIMARY IMMUNODEFICIENCY	32	0.255716	0.0061127
HYPERTROPHIC CARDIOMYOPATHY HCM	79	0.0143354	0.791063
ARRHYTHMOGENIC RIGHT VENTRICULAR CARDIOMYOPATHY ARVC	72	0.028752	0.661185
DILATED CARDIOMYOPATHY	87	0.0426341	0.437685
VIRAL MYOCARDITIS	67	0.0521572	0.413804
