# Supplementary material for: MicroRNA, Myostatin, and Metabolic Rate Depression: Skeletal Muscle Atrophy Resistance in Hibernating Myotis lucifugus
Source: Cells. 2024 Dec 16;13(24):2074. doi: 10.3390/cells13242074 (PMC11674624; doi:10.3390/cells13242074)
Supplement: Supplementary file 1 [file cells-13-02074-s001.zip › Supplementary File S6 - MicroRNA Target Genes.xlsx]

## Sheet: Sheet1
Differentially Expressed MicroRNA Gene Targets				Gene Target mRNA Scores
MicroRNA	Target Gene Name	EntrezID		EntrezID	SmRNA
miR-125a-5p	ERBB2	2064		1	0.108714
miR-125a-5p	ERBB3	2065		10	0.0969921
miR-125a-5p	LIN28	79727		100	2.1979
miR-125a-5p	ARID3B	10620		1000	0.542057
miR-125a-5p	TP53	7157		10000	-4.53243
miR-125a-5p	HuR	1994		10001	-10.9592
miR-125a-5p	MAPK14	1432		10002	0.494141
miR-125a-5p	BCL2	596		10003	-0.0117221
miR-125a-5p	MCL1	4170		100037417	-1.23974
miR-125a-5p	NF2	4771		10004	-0.0117221
miR-125a-5p	E2F3	1871		100049587	0.0743865
miR-125a-5p	TPM4	7171		10005	-0.0949608
miR-125a-5p	ZEB2	9839		10006	-2.18298
miR-125a-5p	CDKN1A	1026		10007	-9.89365
miR-125a-5p	VEGFA	7422		10008	-0.0117221
miR-125a-5p	BTG2	7832		10009	-5.12412
miR-125a-5p	SP1	6667		1001	0.494141
miR-125a-5p	BAK1	578		10010	-5.10021
miR-125a-5p	MYC	4609		100101267	-5.39017
miR-125a-5p	COL4A1	1282		100101467	1.81685
miR-125a-5p	TDG	6996		10011	0.784456
miR-125a-5p	NTRK3	4916		100113407	-1.10054
miR-125a-5p	EGFR	1956		100124700	-0.858401
miR-125a-5p	B4GALT1	2683		100125288	1.29926
miR-125a-5p	IFRD2	7866		100127206	0.0415057
miR-125a-5p	PTBP1	5725		100127983	3.42825
miR-125a-5p	ADAM9	8754		100128071	0.108714
miR-125a-5p	NIN	51199		100128108	0.108714
miR-125a-5p	PRC1	9055		100128327	-0.0652101
miR-125a-5p	TPI1	7167		100128569	0.416468
miR-125a-5p	C17orf80	55028		100128731	-1.27368
miR-125a-5p	OMA1	115209		100128927	0.0629921
miR-125a-5p	IL1RN	3557		100129128	-0.043757
miR-125a-5p	SGPL1	8879		100129278	0.033111
miR-125a-5p	TRAF6	7189		100129543	-2.45455
miR-125a-5p	ATXN1	6310		100129583	-0.237354
miR-125a-5p	PRDM1	639		100129654	-0.412635
miR-125a-5p	RAF1	5894		100129792	-0.286979
miR-125a-5p	LIF	3976		100129842	-0.910908
miR-125a-5p	REST	5978		10013	0.0783457
miR-125a-5p	HDAC4	9759		100130311	0.560093
miR-125a-5p	TP53INP1	94241		100130519	0.505863
miR-125a-5p	TRPS1	7227		100130613	-0.210955
miR-125a-5p	KLF13	51621		100130742	0.410749
miR-125a-5p	AKT1	207		100130771	-0.102241
miR-125a-5p	SMAD2	4087		100130827	0.304652
miR-125a-5p	JAK2	3717		100130933	-0.470287
miR-125a-5p	TACC2	10579		100130958	0.497396
miR-125a-5p	ELAVL1	1994		100131017	-0.158369
miR-125a-5p	STAT3	6774		100131187	-0.809677
miR-125a-5p	ABL2	27		100131211	-1.42675
miR-125a-5p	VPS51	738		100131378	0.0301539
miR-125a-5p	CD34	947		100131390	-3.91973
miR-125a-5p	SCARB2	950		100131755	0.683361
miR-125a-5p	CRK	1398		100131801	-1.13102
miR-125a-5p	CSNK2A1	1457		100131827	1.29635
miR-125a-5p	ARID3A	1820		100131980	-0.0117221
miR-125a-5p	DUSP3	1845		100132074	0.897013
miR-125a-5p	EDN1	1906		100132386	0.453631
miR-125a-5p	EEF1A1	1915		100132406	-1.60858
miR-125a-5p	MEGF9	1955		100132476	0.0629921
miR-125a-5p	EIF4E	1977		100132916	0.0576759
miR-125a-5p	EIF4EBP1	1978		100132963	-0.0706986
miR-125a-5p	ESRRA	2101		100133941	-2.30667
miR-125a-5p	MTOR	2475		100134938	0.372511
miR-125a-5p	MKNK2	2872		100137047	-0.452793
miR-125a-5p	HK2	3099		100137049	0.344663
miR-125a-5p	HOXC4	3221		10014	1.21448
miR-125a-5p	IFNG	3458		100141515	-0.0117221
miR-125a-5p	IRF4	3662		100144748	-0.341581
miR-125a-5p	KRTAP5-9	3846		10015	-3.32897
miR-125a-5p	LAMB1	3912		10016	2.16753
miR-125a-5p	LFNG	3955		100170229	0.81962
miR-125a-5p	LIFR	3977		100170765	-0.0117221
miR-125a-5p	SMAD4	4089		100170841	0.568855
miR-125a-5p	MAT2A	4144		10018	-7.67687
miR-125a-5p	MAP3K1	4214		100188893	-3.07355
miR-125a-5p	MMP11	4320		10019	-11.538
miR-125a-5p	NDUFB6	4712		100190938	-0.043757
miR-125a-5p	PC	5091		1002	-3.62298
miR-125a-5p	PDPK1	5170		10020	0.435667
miR-125a-5p	PGM3	5238		10021	-3.48625
miR-125a-5p	PIK3CG	5294		10023	0.349138
miR-125a-5p	PLS3	5358		10024	-5.55381
miR-125a-5p	MAPK8	5599		10025	-1.76523
miR-125a-5p	PTGS1	5742		10026	-0.925569
miR-125a-5p	RARA	5914		100271715	-0.249578
miR-125a-5p	RIT1	6016		100272147	-3.67954
miR-125a-5p	RPL9	6133		100287226	-0.910908
miR-125a-5p	RPS2	6187		100287284	0.0576759
miR-125a-5p	RTN2	6253		100287482	-1.90842
miR-125a-5p	CCL5	6352		100287932	0.750785
miR-125a-5p	SIX1	6495		100288413	-1.08778
miR-125a-5p	SLC1A5	6510		100288485	0.0563898
miR-125a-5p	STAT2	6773		100288797	0.0651282
miR-125a-5p	TAZ	6901		100288801	0.0576759
miR-125a-5p	TEF	7008		100288966	-0.0117221
miR-125a-5p	TFRC	7037		100289462	-0.043757
miR-125a-5p	TNFAIP3	7128		100289635	-1.51904
miR-125a-5p	UBE2L3	7332		100289678	0.392999
miR-125a-5p	XPO1	7514		100293516	-4.57134
miR-125a-5p	YES1	7525		1003	-0.260677
miR-125a-5p	COIL	8161		100302652	-3.06081
miR-125a-5p	DYRK2	8445		100302736	-1.43541
miR-125a-5p	SNX4	8723		100303755	-2.15971
miR-125a-5p	TNFRSF10B	8795		100316868	1.15488
miR-125a-5p	CLDN12	9069		10036	-2.9411
miR-125a-5p	TMEM59	9528		10038	0.166259
miR-125a-5p	PREPL	9581		100381270	-4.61731
miR-125a-5p	CREB5	9586		10039	0.388075
miR-125a-5p	KIAA0232	9778		1004	-2.72437
miR-125a-5p	NR1D2	9975		10040	-0.946566
miR-125a-5p	HDAC5	10014		10042	-9.67209
miR-125a-5p	ARPC5	10092		100422832	1.82162
miR-125a-5p	ARIH2	10425		100422899	1.82162
miR-125a-5p	C1D	10438		10043	-1.71629
miR-125a-5p	HAX1	10456		10044	-1.59643
miR-125a-5p	SEMA4B	10509		10045	-0.378767
miR-125a-5p	SMC2	10592		10046	-0.464515
miR-125a-5p	EHD1	10938		100462977	-0.701781
miR-125a-5p	COPZ1	22818		100462981	0.708136
miR-125a-5p	GOLGA8A	23015		100462983	-3.00929
miR-125a-5p	RRP1B	23076		100463289	0.486032
miR-125a-5p	DIP2A	23181		100463482	-3.21344
miR-125a-5p	TBC1D1	23216		100463486	1.39617
miR-125a-5p	PUM2	23369		100463488	-2.20907
miR-125a-5p	SRGAP2	23380		100463489	0.99735
miR-125a-5p	MACF1	23499		10047	-0.0117221
miR-125a-5p	NNT	23530		10048	-2.95035
miR-125a-5p	TNPO3	23534		10049	-8.2324
miR-125a-5p	CORO1C	23603		100499483	-1.06958
miR-125a-5p	PANX1	24145		1005	-1.54842
miR-125a-5p	ZNF385A	25946		10050	-0.118479
miR-125a-5p	TRMT2A	27037		100505591	-3.38225
miR-125a-5p	OSTM1	28962		100505679	0.0576759
miR-125a-5p	GRHL1	29841		100505876	-0.259164
miR-125a-5p	TNPO2	30000		100506012	-0.0117221
miR-125a-5p	NOP16	51491		100506084	0.0117451
miR-125a-5p	NCKIPSD	51517		100506127	0.108714
miR-125a-5p	SIRT7	51547		100506144	-1.2655
miR-125a-5p	HMGCLL1	54511		100506403	-0.0117221
miR-125a-5p	MRPL50	54534		100506564	-0.708279
miR-125a-5p	TOR4A	54863		100506658	0.363402
miR-125a-5p	SEMA4C	54910		100506736	0.00932942
miR-125a-5p	UBR7	55148		100507050	-1.23974
miR-125a-5p	ETNK2	55224		100507249	1.31098
miR-125a-5p	YOD1	55432		100507290	-0.142859
miR-125a-5p	FERMT1	55612		100507421	-3.52887
miR-125a-5p	G2E3	55632		100507436	-2.62534
miR-125a-5p	UNC45A	55898		100507588	-0.0366323
miR-125a-5p	DHX33	56919		100507650	-0.0117221
miR-125a-5p	ATXN7L3	56970		10051	-5.18234
miR-125a-5p	STOX2	56977		10052	-4.95184
miR-125a-5p	AGTRAP	57085		100526694	-1.23974
miR-125a-5p	MTUS1	57509		100526737	0.0629921
miR-125a-5p	ZSWIM6	57688		100526739	-1.58363
miR-125a-5p	RBAK	57786		100526740	-0.999957
miR-125a-5p	PCTP	58488		100526760	-0.988782
miR-125a-5p	HRH4	59340		100526767	-2.2697
miR-125a-5p	ATL2	64225		100526772	0.505863
miR-125a-5p	IPPK	64768		100526783	-1.45462
miR-125a-5p	WNK3	65267		100526794	-1.5627
miR-125a-5p	ZBTB10	65986		100526842	-4.85968
miR-125a-5p	OTUB2	78990		100527943	-1.23974
miR-125a-5p	GGCT	79017		100527963	-0.969738
miR-125a-5p	PDCL3	79031		100527978	-1.23974
miR-125a-5p	LIN28A	79727		100528021	-1.23974
miR-125a-5p	ZFAND1	79752		100528030	-5.01972
miR-125a-5p	ERMP1	79956		100528064	-1.23974
miR-125a-5p	FBXL18	80028		100529063	-0.462596
miR-125a-5p	NDEL1	81565		100529097	-2.44629
miR-125a-5p	BCL2L12	83596		100529141	1.82162
miR-125a-5p	GUCD1	83606		100529239	-3.78151
miR-125a-5p	SPRTN	83932		100529240	-0.419823
miR-125a-5p	YIPF4	84272		100529241	0.594017
miR-125a-5p	TMEM101	84336		100529251	-0.574977
miR-125a-5p	PARD6B	84612		100529257	-1.23974
miR-125a-5p	MFSD9	84804		100529261	-1.2495
miR-125a-5p	CGNL1	84952		10053	0.78933
miR-125a-5p	RBM17	84991		100532726	-1.68605
miR-125a-5p	ARHGAP12	94134		100532731	-0.547139
miR-125a-5p	CASC4	113201		100532736	0.6924
miR-125a-5p	OSBPL9	114883		100532737	-2.67536
miR-125a-5p	ZMYND19	116225		100533105	1.83143
miR-125a-5p	ANAPC16	119504		100533106	-4.05292
miR-125a-5p	E2F7	144455		100533107	0.172659
miR-125a-5p	SLC35G1	159371		100533184	0.142834
miR-125a-5p	TOR1AIP2	163590		100533952	0.520448
miR-125a-5p	LONRF2	164832		100534592	-4.85547
miR-125a-5p	SPATA5	166378		100534599	-0.419823
miR-125a-5p	SEC14L3	266629		10054	-1.04789
miR-125a-5p	HID1	283987		10055	-4.70921
miR-125a-5p	ZNF776	284309		10056	-2.68586
miR-125a-5p	LIN28B	389421		10057	-4.06816
miR-125a-5p	GOLGA8B	440270		10058	-2.12987
miR-125a-5p	CLEC5A	23601		10059	-3.61668
miR-125a-5p	ENO1	2023		1006	-2.67536
miR-125a-5p	PEG10	23089		10060	0.108714
miR-125a-5p	GSS	2937		10061	0.474282
miR-125a-5p	PFKM	5213		100616113	0.0712445
miR-125a-5p	OPRL1	4987		100616282	-0.0848576
miR-125a-5p	PAM	5066		100616358	-1.23974
miR-125a-5p	RPL35A	6165		100616387	-1.23974
miR-125a-5p	IP6K1	9807		100616408	-1.23974
miR-125a-5p	ZDHHC9	51114		10062	-1.08994
miR-125a-5p	LBX2	85474		10063	-1.33734
miR-125a-5p	CENPP	401541		100631383	0.505863
miR-125a-5p	MASP1	5648		10066	-1.81786
miR-125a-5p	NPM1	4869		10067	-9.05521
miR-125a-5p	PLEKHG5	57449		10069	-1.45069
miR-125a-5p	TOR2A	27433		1007	-0.043757
miR-125a-5p	SLFN11	91607		10071	0.351988
miR-125a-5p	CLCN7	1186		10072	-2.64611
miR-125a-5p	ANKRD33B	651746		10073	-2.49808
miR-125a-5p	CD244	51744		10075	-7.85951
miR-125a-5p	ZNF177	7730		10076	-2.97596
miR-125a-5p	EIF1AD	84285		10078	-1.89637
miR-125a-5p	LSM4	25804		10079	-2.57806
miR-125a-5p	DLST	1743		1008	-1.56217
miR-125a-5p	GOLGA1	2800		10081	-0.145613
miR-125a-5p	PPP2CA	5515		10082	-1.38129
miR-125a-5p	UBE2G2	7327		100820829	-1.2371
miR-125a-5p	RAB4A	5867		10083	0.313757
miR-125a-5p	DOCK3	1795		10084	-2.29591
miR-125a-5p	THRAP3	9967		10085	-5.30432
miR-125a-5p	PPP2R5E	5529		10086	0.505863
miR-125a-5p	LYPLA1	10434		100861412	0.0271522
miR-125a-5p	RALBP1	10928		10087	-2.89383
miR-125a-5p	BACE2	25825		100885848	0.313757
miR-125a-5p	FBXO10	26267		100885850	0.313757
miR-125a-5p	MON1B	22879		10089	0.108714
miR-125a-5p	MORC2	22880		1009	0.724675
miR-125a-5p	ZZEF1	23140		10090	-2.67261
miR-125a-5p	ZBTB7A	51341		10092	-5.3962
miR-125a-5p	PCDHGB2	56103		10093	-3.78598
miR-125a-5p	DLL4	54567		10094	-3.22653
miR-125a-5p	PPP1R37	284352		10095	-0.828476
miR-125a-5p	PLXDC1	57125		10096	-4.54638
miR-125a-5p	TMEM63C	57156		10097	-0.171323
miR-125a-5p	NUP37	79023		10098	-3.25042
miR-125a-5p	HOXD1	3231		10099	-2.17993
miR-125a-5p	GALNT14	79623		100996496	-0.280039
miR-125a-5p	SH3BP5L	80851		100996928	-3.53165
miR-125a-5p	CASP2	835		100996939	-5.68441
miR-125a-5p	ASB16	92591		101	-0.203364
miR-125a-5p	EMID1	129080		1010	0.223823
miR-125a-5p	PANK1	53354		10100	-2.67581
miR-125a-5p	KIF6	221458		10101	-1.12238
miR-125a-5p	MAP2K7	5609		10102	-0.711597
miR-125a-5p	TTC30B	150737		10103	-2.26648
miR-125a-5p	NEGR1	257194		10105	-0.345187
miR-125a-5p	OGT	8473		101059938	-2.67536
miR-125a-5p	NAIF1	203245		10106	-1.68726
miR-125a-5p	GJB7	375519		101060200	2.26627
miR-125a-5p	FAM174B	400451		101060503	-0.118479
miR-125a-5p	PLA2G4F	255189		101060541	1.15488
miR-125a-5p	MT-ND6	4541		10107	-0.42978
miR-125a-5p	NME2	4831		10109	-6.92839
miR-125a-5p	NBPF11	200030		10110	0.505863
miR-125a-5p	SELENOW	6415		10111	-0.521658
miR-125a-5p	C2orf15	150590		10112	-3.83253
miR-125a-5p	GPAT4	137964		10113	-4.42734
miR-125a-5p	LINS1	55180		10114	-8.38252
miR-125a-5p	ELOB	6923		10116	-7.64491
miR-125a-5p	ATP5MC2	517		1012	0.443976
miR-125a-5p	ATP5MF	9551		10120	-2.75544
miR-125a-5p	NIBAN2	64855		10121	-0.256508
miR-125a-5p	TLCD5	219902		10123	-10.7273
miR-125a-5p	CPLANE2	79363		10124	-0.992892
miR-125a-5p	PWWP3A	84939		10125	-0.214719
miR-125a-5p	SPHAR	10638		10126	-0.355905
miR-125a-5p	MEG3	55384		10127	-3.65194
miR-125a-5p	CLOCK	9575		10128	-3.30813
miR-125a-5p	NCOA3	8202		10129	-1.48907
miR-125a-5p	THBS1	7057		1013	0.614577
miR-125a-5p	NRAS	4893		10130	-1.46148
miR-125a-5p	CTDSP1	58190		10131	-2.19818
miR-125a-5p	TSPAN15	23555		10133	-5.69376
miR-125a-5p	UHMK1	127933		10134	-0.48758
miR-125a-5p	ADAR	103		10135	-2.36465
miR-125a-5p	NETO2	81831		10136	-0.0117221
miR-125a-5p	RAB11FIP2	22841		10137	-11.888
miR-125a-5p	ANKIB1	54467		10138	-4.03976
miR-125a-5p	DDX5	1655		10139	-0.25612
miR-125a-5p	LIN7C	55327		1014	0.494141
miR-125a-5p	POGK	57645		10140	-12.4531
miR-125a-5p	ARCN1	372		10142	-3.37242
miR-125a-5p	TRIM2	23321		10144	-3.16013
miR-125a-5p	ARHGAP29	9411		10146	-1.8403
miR-125a-5p	LZTFL1	54585		10147	-0.359411
miR-125a-5p	LMNB1	4001		10148	0.524643
miR-125a-5p	G3BP1	10146		10149	-0.950027
miR-125a-5p	CPNE3	8895		10150	-4.21663
miR-125a-5p	MYH9	4627		10152	-5.0952
miR-125a-5p	OSBPL8	114882		10153	-2.34302
miR-125a-5p	VPS37C	55048		10154	-4.94425
miR-125a-5p	LRRC58	116064		10155	-2.38022
miR-125a-5p	NCOA2	10499		10156	0.294018
miR-125a-5p	PPARA	5465		10157	-0.605292
miR-125a-5p	SLC7A1	6541		10158	0.614577
miR-125a-5p	CDKN1B	1027		10159	-5.94015
miR-125a-5p	SOX4	6659		1016	-1.63621
miR-125a-5p	HIPK3	10114		10160	-4.72021
miR-125a-5p	PRRG4	79056		10161	-0.270937
miR-125a-5p	BMPR2	659		10162	-3.20759
miR-125a-5p	CDC25A	993		10163	-7.97646
miR-125a-5p	IGF2BP1	10642		10164	-1.23754
miR-125a-5p	SPARC	6678		10165	-2.49642
miR-125a-5p	HMGA2	8091		10166	-0.936086
miR-125a-5p	SFPQ	6421		10169	-5.20596
miR-125a-5p	RAVER2	55225		1017	-6.07785
miR-125a-5p	TEAD1	7003		10170	0.81962
miR-125a-5p	MDFIC	29969		10171	-1.09046
miR-125a-5p	QSER1	79832		10172	-1.71261
miR-125a-5p	HTATIP2	10553		10174	1.00382
miR-125a-5p	CD59	966		10175	-9.93302
miR-125a-5p	ZHX1	11244		10178	-0.200263
miR-125a-5p	CENPF	1063		10179	0.882002
miR-125a-5p	GPSM2	29899		1018	-0.613211
miR-125a-5p	HERPUD1	9709		10180	-0.0935208
miR-125a-5p	PHC2	1912		10181	-0.246084
miR-125a-5p	JUN	3725		10184	-5.66936
miR-125a-5p	PWWP2A	114825		10186	-4.06021
miR-125a-5p	UGP2	7360		10188	-3.0965
miR-125a-5p	CEBPG	1054		10189	-0.707536
miR-125a-5p	MAN1A1	4121		1019	-8.40325
miR-125a-5p	JARID2	3720		10190	-2.04298
miR-125a-5p	IQGAP1	8826		101927581	-1.23974
miR-125a-5p	IRAK1	3654		101929926	-1.23974
miR-125a-5p	GRN	2896		10193	-5.5422
miR-125a-5p	DICER1	23405		10194	-2.75521
miR-125a-5p	APP	351		10195	-4.71934
miR-125a-5p	CRKL	1399		10196	0.0701308
miR-125a-5p	KIF1A	547		10197	-1.81599
miR-125a-5p	PPIF	10105		10198	-2.04062
miR-125a-5p	EZR	7430		10199	-4.01009
miR-125a-5p	NFE2L1	4779		102	-4.94387
miR-125a-5p	CAPRIN1	4076		1020	-1.39238
miR-125a-5p	APC	324		10200	-2.17811
miR-125a-5p	P2RX7	5027		10201	-7.59425
miR-125a-5p	CDH11	1009		10202	-0.106372
miR-125a-5p	FBN2	2201		10203	0.4846
miR-125a-5p	YAP1	10413		10204	1.73757
miR-125a-5p	MAX	4149		10205	-0.549512
miR-125a-5p	LARP4	113251		10206	-1.30656
miR-125a-5p	ATP6V1B2	526		10207	0.358451
miR-125a-5p	CFLAR	8837		10208	-2.908
miR-125a-5p	ROCK2	9475		10209	-2.30389
miR-125a-5p	LDLR	3949		1021	-7.62328
miR-125a-5p	AGO1	26523		10210	-0.661414
miR-125a-5p	AGO2	27161		10211	-1.51695
miR-125a-5p	AGO3	192669		10212	1.6755
miR-125a-5p	SET	6418		10213	-0.751875
miR-125a-5p	MED1	5469		10214	-0.0117221
miR-125a-5p	FGFR1	2260		10215	-0.812386
miR-125a-5p	PTPRD	5789		102157402	-3.60664
miR-125a-5p	EIF4G2	1982		10216	-0.295679
miR-125a-5p	TNRC6A	27327		10217	0.15013
miR-125a-5p	CDCA4	55038		10218	1.50991
miR-125a-5p	MNT	4335		10219	0.966565
miR-125a-5p	FBXO28	23219		1022	-1.35548
miR-125a-5p	SOD2	6648		10220	-5.24471
miR-125a-5p	PDS5A	23244		10221	-4.27642
miR-125a-5p	AXIN2	8313		10223	-0.708279
miR-125a-5p	ADAM17	6868		10224	-3.38993
miR-125a-5p	NCAM1	4684		10225	0.506812
miR-125a-5p	TRIB1	10221		10226	-6.54119
miR-125a-5p	NFATC2IP	84901		10227	-1.18924
miR-125a-5p	ANK2	287		10228	-8.08655
miR-125a-5p	BBC3	27113		102288414	-1.27637
miR-125a-5p	SATB2	23314		10229	-1.7298
miR-125a-5p	WNT10B	7480		10231	-3.2476
miR-125a-5p	PTP4A1	7803		10232	0.0738928
miR-125a-5p	CLIC4	25932		10233	-0.102241
miR-125a-5p	ELF1	1997		10234	-0.758848
miR-125a-5p	ACTG1	71		10235	0.672253
miR-125a-5p	ACVR1	90		10236	-5.92544
miR-125a-5p	ADARB1	104		10237	-1.68949
miR-125a-5p	ADD1	118		10238	-4.61349
miR-125a-5p	PARP1	142		10239	-5.54142
miR-125a-5p	PARP4	143		1024	-3.22644
miR-125a-5p	AP1B1	162		10240	-2.54523
miR-125a-5p	ALDH1A3	220		10241	-4.0741
miR-125a-5p	AMD1	262		10243	-3.85794
miR-125a-5p	ANPEP	290		10244	-1.23974
miR-125a-5p	XIAP	331		10245	-2.42993
miR-125a-5p	ARF6	382		10246	-0.498272
miR-125a-5p	STS	412		10247	-3.5042
miR-125a-5p	ZFHX3	463		10248	2.59241
miR-125a-5p	ATP1B1	481		10249	-0.0117221
miR-125a-5p	ATP2A2	488		1025	-1.73071
miR-125a-5p	BCAT1	586		10250	-1.4404
miR-125a-5p	BCL3	602		10251	-2.04825
miR-125a-5p	BCL9	607		10252	-1.93652
miR-125a-5p	BMP2	650		10253	-4.29555
miR-125a-5p	DST	667		10254	-4.84172
miR-125a-5p	BUB1B	701		10256	0.0576759
miR-125a-5p	CA12	771		10257	-2.62185
miR-125a-5p	DDR1	780		1026	-6.23765
miR-125a-5p	CACNB2	783		10260	-7.07163
miR-125a-5p	CALU	813		10261	1.07993
miR-125a-5p	CAPNS1	826		10262	-0.350422
miR-125a-5p	CAPZA1	829		10263	-0.162049
miR-125a-5p	CCNT2	905		10265	0.122103
miR-125a-5p	CD81	975		10266	0.0969921
miR-125a-5p	CDC6	990		10267	0.593137
miR-125a-5p	CDC27	996		10268	-0.604038
miR-125a-5p	CDH13	1012		10269	-7.86544
miR-125a-5p	CDKN2B	1030		1027	0.57518
miR-125a-5p	CHD1	1105		10270	-3.6217
miR-125a-5p	CLTC	1213		10272	-3.01056
miR-125a-5p	CNP	1267		10273	0.0564026
miR-125a-5p	COX10	1352		10274	-2.50787
miR-125a-5p	CSPG4	1464		10276	-3.837
miR-125a-5p	CTNNA1	1495		10277	-2.73942
miR-125a-5p	CTNNB1	1499		10278	-1.56757
miR-125a-5p	CTPS1	1503		10279	-0.46358
miR-125a-5p	DDX3X	1654		1028	0.551831
miR-125a-5p	DIAPH1	1729		10280	-2.75173
miR-125a-5p	DYNC1LI2	1783		10282	-1.49115
miR-125a-5p	DSG2	1829		10283	0.903736
miR-125a-5p	DUSP6	1848		10284	-6.80321
miR-125a-5p	EEF2	1938		10285	-0.634112
miR-125a-5p	EFNB2	1948		10286	0.602704
miR-125a-5p	EIF2S3	1968		10287	-0.296143
miR-125a-5p	EIF4EBP2	1979		10288	0.351988
miR-125a-5p	EIF5	1983		10289	-1.62207
miR-125a-5p	EMD	2010		1029	-0.441088
miR-125a-5p	EPAS1	2034		10290	0.0576759
miR-125a-5p	EPHA4	2043		10291	0.0195005
miR-125a-5p	EVC	2121		10293	-4.34824
miR-125a-5p	FOXM1	2305		10294	-3.28161
miR-125a-5p	FLNA	2316		10295	0.46219
miR-125a-5p	FUS	2521		10296	-0.590164
miR-125a-5p	GABBR1	2550		10297	0.682713
miR-125a-5p	NR6A1	2649		10298	2.59558
miR-125a-5p	GCNT1	2650		10299	-6.06319
miR-125a-5p	GDNF	2668		103	-5.38892
miR-125a-5p	GFPT1	2673		1030	2.14369
miR-125a-5p	GLS	2744		10300	-0.16822
miR-125a-5p	GNB2	2783		10301	0.520448
miR-125a-5p	GOLGB1	2804		10302	-3.15358
miR-125a-5p	GRB10	2887		10307	-1.62764
miR-125a-5p	GRIN2A	2903		10308	-12.9686
miR-125a-5p	GRSF1	2926		10309	-0.856291
miR-125a-5p	GSK3B	2932		1031	-5.56878
miR-125a-5p	HDGF	3068		10311	1.0872
miR-125a-5p	HELLS	3070		10312	-2.48459
miR-125a-5p	HMGB3	3149		10313	-0.166324
miR-125a-5p	NR4A1	3164		10314	-0.420566
miR-125a-5p	HNRNPD	3184		10316	0.956163
miR-125a-5p	HNRNPU	3192		10317	-0.385474
miR-125a-5p	HOXA3	3200		10318	0.0859847
miR-125a-5p	HOXB5	3215		10319	-1.7927
miR-125a-5p	IGF2	3481		1032	-2.79208
miR-125a-5p	IGFBP4	3487		10320	3.7009
miR-125a-5p	IL6ST	3572		10321	-0.0117221
miR-125a-5p	INSR	3643		10322	0.646284
miR-125a-5p	KIF5B	3799		10324	-0.861558
miR-125a-5p	KIF5C	3800		10325	-0.269345
miR-125a-5p	KPNA4	3840		10326	-1.62306
miR-125a-5p	LAMP1	3916		10327	-2.68801
miR-125a-5p	LETM1	3954		10328	-2.03885
miR-125a-5p	LIPA	3988		10329	-2.46102
miR-125a-5p	LOXL2	4017		1033	-2.15439
miR-125a-5p	LSAMP	4045		10330	-1.04039
miR-125a-5p	SMAD7	4092		10331	0.313757
miR-125a-5p	MAP1B	4131		10333	-1.0198
miR-125a-5p	MAZ	4150		10335	-0.60866
miR-125a-5p	MKI67	4288		10336	-9.29645
miR-125a-5p	MYO1B	4430		10342	-1.97007
miR-125a-5p	MYLK	4638		10343	0.38683
miR-125a-5p	NBN	4683		10344	-2.02809
miR-125a-5p	NCL	4691		10345	-0.0117221
miR-125a-5p	NDUFA5	4698		10346	-0.938653
miR-125a-5p	NFATC3	4775		10347	-0.311404
miR-125a-5p	NFE2L2	4780		10350	-0.0117221
miR-125a-5p	NPTX1	4884		10351	-1.24275
miR-125a-5p	SLC11A2	4891		10352	-5.51547
miR-125a-5p	NTRK2	4915		1036	0.798819
miR-125a-5p	NUMA1	4926		10360	0.652366
miR-125a-5p	OAZ1	4946		10361	0.494141
miR-125a-5p	ORC5	5001		10362	-0.639899
miR-125a-5p	PEBP1	5037		10363	-0.807098
miR-125a-5p	FURIN	5045		10365	-1.67443
miR-125a-5p	PAFAH1B1	5048		10367	-4.48481
miR-125a-5p	SERPINE1	5054		10368	-0.055479
miR-125a-5p	PAK2	5062		10369	-0.00976501
miR-125a-5p	PAK3	5063		10370	-0.674153
miR-125a-5p	PBX1	5087		10371	-3.47646
miR-125a-5p	PCDHGC3	5098		10376	-2.87704
miR-125a-5p	PCDH7	5099		10379	-5.42705
miR-125a-5p	PCDH9	5101		1038	-0.523125
miR-125a-5p	PDHB	5162		10380	-0.699766
miR-125a-5p	PEX13	5194		10381	-1.39902
miR-125a-5p	PGR	5241		10382	-2.65656
miR-125a-5p	PKM	5315		10383	-7.83073
miR-125a-5p	PLAGL2	5326		10384	-0.707019
miR-125a-5p	PMAIP1	5366		10385	-0.0562867
miR-125a-5p	PRRX1	5396		10388	-2.37863
miR-125a-5p	POLG	5428		10389	-7.41113
miR-125a-5p	POLR2B	5431		1039	-2.30428
miR-125a-5p	POLR2C	5432		10390	-3.7851
miR-125a-5p	POU2F1	5451		10391	-1.50605
miR-125a-5p	POU3F2	5454		103910	-5.49701
miR-125a-5p	PPL	5493		10392	-0.162528
miR-125a-5p	PPM1A	5494		10393	-1.56889
miR-125a-5p	PPP2R1B	5519		10395	3.69462
miR-125a-5p	PPP2R5C	5527		10396	-0.291416
miR-125a-5p	PRKAR1A	5573		10397	-5.74975
miR-125a-5p	PRKCA	5578		10398	1.6688
miR-125a-5p	PSAP	5660		10399	-2.23416
miR-125a-5p	PTPN14	5784		104	2.04249
miR-125a-5p	PXN	5829		1040	2.76558
miR-125a-5p	RAB2A	5862		10400	-1.81916
miR-125a-5p	RAD51D	5892		10401	1.92374
miR-125a-5p	RASA2	5922		10402	-4.3124
miR-125a-5p	RORA	6095		10403	-5.35202
miR-125a-5p	RPA2	6118		10404	1.49023
miR-125a-5p	RREB1	6239		10406	0.614577
miR-125a-5p	SORT1	6272		10407	-0.419823
miR-125a-5p	SCD	6319		10409	3.75652
miR-125a-5p	SCN2A	6326		1041	0.05127
miR-125a-5p	SEL1L	6400		10410	-3.083
miR-125a-5p	SLC3A2	6520		10411	-1.56635
miR-125a-5p	SLC5A3	6526		10412	-1.86657
miR-125a-5p	SMARCC1	6599		10413	0.0204447
miR-125a-5p	SMARCD2	6603		10417	0.446804
miR-125a-5p	CAPN15	6650		10418	-0.0554871
miR-125a-5p	SON	6651		10419	-3.42584
miR-125a-5p	SPTAN1	6709		10420	4.43354
miR-125a-5p	SRF	6722		10421	3.83881
miR-125a-5p	SSR1	6745		10422	-5.34036
miR-125a-5p	SS18	6760		10423	-3.56332
miR-125a-5p	ELOVL4	6785		10424	-2.1232
miR-125a-5p	STK11	6794		10425	-0.770337
miR-125a-5p	STRN	6801		10426	-5.70149
miR-125a-5p	STX3	6809		10427	-2.48078
miR-125a-5p	STXBP3	6814		10428	-8.05976
miR-125a-5p	SUPV3L1	6832		1043	-0.221548
miR-125a-5p	MED22	6837		10430	-0.831938
miR-125a-5p	SUV39H1	6839		10432	2.26307
miR-125a-5p	TAF6	6878		10434	2.78183
miR-125a-5p	TMBIM6	7009		10435	0.0543549
miR-125a-5p	THRA	7067		10436	-1.3877
miR-125a-5p	THY1	7070		10437	-3.79932
miR-125a-5p	TIAM1	7074		10438	-2.43499
miR-125a-5p	TPR	7175		10439	-2.86019
miR-125a-5p	TSPYL1	7259		10440	-6.06859
miR-125a-5p	TTC1	7265		10443	-4.62855
miR-125a-5p	TXNRD1	7296		10444	-1.06069
miR-125a-5p	UCHL3	7347		10445	1.13752
miR-125a-5p	UGCG	7357		10446	-1.23974
miR-125a-5p	YY1	7528		10447	-3.08815
miR-125a-5p	YWHAG	7532		10449	-1.49208
miR-125a-5p	ZBTB14	7541		1045	1.22629
miR-125a-5p	ZNF12	7559		10450	-1.25146
miR-125a-5p	ZNF35	7584		10451	-8.57324
miR-125a-5p	VEZF1	7716		10452	-2.43663
miR-125a-5p	CSDE1	7812		10454	-1.4993
miR-125a-5p	PRRC2A	7916		10455	1.9502
miR-125a-5p	KMT2D	8085		10456	0.617243
miR-125a-5p	AKAP1	8165		10457	-2.66848
miR-125a-5p	NRIP1	8204		10458	-1.18158
miR-125a-5p	ARID1A	8289		10459	0.441544
miR-125a-5p	PICALM	8301		1046	0.410749
miR-125a-5p	AXIN1	8312		10460	-1.90062
miR-125a-5p	CUL1	8454		10461	0.442132
miR-125a-5p	SORBS2	8470		10462	0.0187804
miR-125a-5p	CDC42BPA	8476		10463	-4.2344
miR-125a-5p	PPM1D	8493		10464	-0.731852
miR-125a-5p	PPFIA2	8499		10465	-2.80893
miR-125a-5p	DGKD	8527		10466	0.593956
miR-125a-5p	AGPS	8540		10467	-2.1312
miR-125a-5p	STC2	8614		10468	-10.2576
miR-125a-5p	CDK13	8621		10469	3.61553
miR-125a-5p	ALDH4A1	8659		1047	-1.66399
miR-125a-5p	STX16	8675		10471	0.327201
miR-125a-5p	PEA15	8682		10472	-3.97457
miR-125a-5p	RAB11A	8766		10473	-1.12511
miR-125a-5p	NRP1	8829		10474	-0.0451964
miR-125a-5p	PER2	8864		10475	0.502107
miR-125a-5p	SPAG9	9043		10476	-1.39238
miR-125a-5p	SEC22C	9117		10477	-5.62794
miR-125a-5p	SLC16A6	9120		10478	-2.15215
miR-125a-5p	COX7A2L	9167		10479	-7.07733
miR-125a-5p	SCAF11	9169		1048	-0.197902
miR-125a-5p	DEDD	9191		10480	0.303671
miR-125a-5p	MFHAS1	9258		10481	0.108714
miR-125a-5p	MAPKAPK2	9261		10482	-4.94113
miR-125a-5p	SRSF11	9295		10483	-1.49727
miR-125a-5p	GTF3C5	9328		10484	-6.16402
miR-125a-5p	GTF3C3	9330		10485	-0.935277
miR-125a-5p	QKI	9444		10486	-6.08222
miR-125a-5p	NPEPPS	9520		10487	-6.64373
miR-125a-5p	SCAMP1	9522		10488	0.313757
miR-125a-5p	TECR	9524		10489	-5.27103
miR-125a-5p	VPS4B	9525		10490	-3.00029
miR-125a-5p	MPDU1	9526		10491	-3.57849
miR-125a-5p	ATP6V1G1	9550		10492	-13.7492
miR-125a-5p	RBM39	9584		10493	-7.94914
miR-125a-5p	NCOR2	9612		10494	1.9047
miR-125a-5p	NUP155	9631		10497	4.38902
miR-125a-5p	SEC24C	9632		10498	4.26946
miR-125a-5p	MORF4L2	9643		10499	-2.42228
miR-125a-5p	EIF5B	9669		105	-0.311109
miR-125a-5p	UBE3C	9690		1050	2.22695
miR-125a-5p	RAPGEF2	9693		10500	0.978518
miR-125a-5p	USP34	9736		10501	-3.26772
miR-125a-5p	MLEC	9761		10505	0.278116
miR-125a-5p	SNX17	9784		10507	-0.190026
miR-125a-5p	IST1	9798		10509	0.147456
miR-125a-5p	EFCAB14	9813		1051	-1.78078
miR-125a-5p	ARMCX2	9823		10512	-2.7546
miR-125a-5p	CEP350	9857		10513	-9.46988
miR-125a-5p	AREL1	9870		10514	-2.53527
miR-125a-5p	UBAP2L	9898		10516	-0.621804
miR-125a-5p	KLHL21	9903		10518	-0.309108
miR-125a-5p	G3BP2	9908		10519	0.393585
miR-125a-5p	FAM20B	9917		1052	-1.00673
miR-125a-5p	NCAPD2	9918		10520	2.16366
miR-125a-5p	TNFSF15	9966		10521	0.997837
miR-125a-5p	MED13	9969		10522	-3.39025
miR-125a-5p	RCE1	9986		10523	-6.53917
miR-125a-5p	ZBTB33	10009		10524	-3.26087
miR-125a-5p	ACTR3	10096		10525	-3.60954
miR-125a-5p	ACTR2	10097		10526	-5.45334
miR-125a-5p	WASF2	10163		10527	-10.9451
miR-125a-5p	STX6	10228		10528	-2.29339
miR-125a-5p	SIGMAR1	10280		10529	-1.62586
miR-125a-5p	BCKDK	10295		1053	-2.43912
miR-125a-5p	RTN3	10313		10531	-3.76964
miR-125a-5p	LANCL1	10314		10533	-1.06803
miR-125a-5p	BTN3A3	10384		10534	-0.192059
miR-125a-5p	DLC1	10395		10535	-2.57402
miR-125a-5p	BASP1	10409		10536	-1.73383
miR-125a-5p	TUBGCP3	10426		10537	1.12371
miR-125a-5p	SEC24B	10427		105375355	0.505863
miR-125a-5p	ECI2	10455		105375614	-0.0236931
miR-125a-5p	SEC23B	10483		10538	0.559098
miR-125a-5p	CRTAP	10491		10539	-3.85257
miR-125a-5p	UNC13B	10497		1054	0.0868445
miR-125a-5p	SEMA4D	10507		10540	-5.95272
miR-125a-5p	DDX17	10521		10541	-3.94092
miR-125a-5p	TGOLN2	10618		10542	-3.02043
miR-125a-5p	TOB2	10766		10544	-1.47301
miR-125a-5p	ZNF460	10794		10548	-1.72103
miR-125a-5p	MTHFD2	10797		10549	-5.03231
miR-125a-5p	EHMT2	10919		10550	-6.11377
miR-125a-5p	POP1	10940		10551	-0.145046
miR-125a-5p	KDELR1	10945		10552	-3.92913
miR-125a-5p	SERINC3	10955		10553	0.0476206
miR-125a-5p	TMED2	10959		10554	1.24411
miR-125a-5p	YWHAQ	10971		10555	0.607256
miR-125a-5p	MAPRE2	10982		10556	-2.0058
miR-125a-5p	CPSF6	11052		10557	-0.72663
miR-125a-5p	ADAMTS5	11096		10558	-0.491687
miR-125a-5p	HNRNPUL1	11100		10559	-4.50301
miR-125a-5p	RPP14	11102		1056	-0.973345
miR-125a-5p	PRDM4	11108		10560	-6.78066
miR-125a-5p	WDR45	11152		10561	-0.196786
miR-125a-5p	SEC23IP	11196		10562	-0.059151
miR-125a-5p	AKAP11	11215		10563	0.491704
miR-125a-5p	ATXN2L	11273		10564	-2.19295
miR-125a-5p	LYPLA2	11313		10565	-8.63592
miR-125a-5p	DDX42	11325		10566	-0.808402
miR-125a-5p	RUFY3	22902		10567	-0.526614
miR-125a-5p	NT5C2	22978		10568	-0.043757
miR-125a-5p	ACIN1	22985		10569	0.81002
miR-125a-5p	KDM2A	22992		10570	-1.14275
miR-125a-5p	DAAM1	23002		10572	-1.70637
miR-125a-5p	ZNF292	23036		10573	-4.02508
miR-125a-5p	SIPA1L3	23094		10574	-0.814932
miR-125a-5p	KIF1B	23095		10575	-4.68709
miR-125a-5p	TNRC6B	23112		10576	-2.91027
miR-125a-5p	FAM120A	23196		10577	-2.07021
miR-125a-5p	GSE1	23199		10579	3.51562
miR-125a-5p	ATP11B	23200		1058	-6.31355
miR-125a-5p	NUP210	23225		10580	-2.38203
miR-125a-5p	VPS13A	23230		10581	1.42767
miR-125a-5p	EXOC7	23265		10584	-0.269347
miR-125a-5p	MGA	23269		10585	3.38359
miR-125a-5p	CAMSAP2	23271		10586	-0.0117221
miR-125a-5p	UBR2	23304		10587	-0.19698
miR-125a-5p	ACSL6	23305		10588	-1.2835
miR-125a-5p	CLASP1	23332		10589	-0.83482
miR-125a-5p	SYNE1	23345		1059	-5.36873
miR-125a-5p	KHNYN	23351		10590	0.108714
miR-125a-5p	SUN1	23353		10591	-4.38022
miR-125a-5p	ARHGEF12	23365		10592	2.24228
miR-125a-5p	LARP1	23367		10594	-11.1957
miR-125a-5p	RRP8	23378		10597	-3.82709
miR-125a-5p	ADNP	23394		10598	-2.68634
miR-125a-5p	PIP5K1C	23396		10599	-0.043757
miR-125a-5p	SIRT5	23408		1060	-1.08136
miR-125a-5p	BRD4	23476		10600	-4.16853
miR-125a-5p	SUZ12	23512		10602	-5.36153
miR-125a-5p	SLC39A14	23516		10603	0.677569
miR-125a-5p	SRRM2	23524		10605	-0.585422
miR-125a-5p	ZNF281	23528		10606	-0.328819
miR-125a-5p	TMEM50A	23585		10607	1.23989
miR-125a-5p	CD2AP	23607		10608	1.20572
miR-125a-5p	KPNA6	23633		10609	-1.28142
miR-125a-5p	PLD3	23646		1061	-0.251573
miR-125a-5p	SH3BP4	23677		10610	-0.335868
miR-125a-5p	GABARAPL1	23710		10611	-7.82949
miR-125a-5p	PISD	23761		10612	-3.45564
miR-125a-5p	BCL2L13	23786		10613	-6.77063
miR-125a-5p	DSTYK	25778		10614	4.27224
miR-125a-5p	SLC39A6	25800		10615	0.786018
miR-125a-5p	DNAJB5	25822		10616	-1.39054
miR-125a-5p	NIPBL	25836		10617	0.132712
miR-125a-5p	ATL3	25923		10618	-0.16843
miR-125a-5p	NSL1	25936		1062	-5.36537
miR-125a-5p	SIN3A	25942		10620	-0.362499
miR-125a-5p	TMEM87A	25963		10621	-3.39152
miR-125a-5p	LRIG1	26018		10622	-3.57632
miR-125a-5p	PLEKHG3	26030		10623	0.0314759
miR-125a-5p	CNTNAP2	26047		10625	-2.32649
miR-125a-5p	APPL1	26060		10626	-1.80575
miR-125a-5p	SZRD1	26099		10627	-3.56711
miR-125a-5p	SACS	26278		10628	0.498446
miR-125a-5p	TIMM13	26517		10629	-2.56706
miR-125a-5p	HBP1	26959		1063	-7.055
miR-125a-5p	PABPC1	26986		10630	-2.30909
miR-125a-5p	SNX5	27131		10631	-4.89714
miR-125a-5p	BRPF3	27154		10632	-2.59997
miR-125a-5p	EIF3K	27335		10633	0.0459539
miR-125a-5p	REPIN1	29803		10634	-1.41638
miR-125a-5p	SENP1	29843		10635	-2.55344
miR-125a-5p	UBN1	29855		10636	-1.68516
miR-125a-5p	SERTAD3	29946		10637	-1.87239
miR-125a-5p	DNTTIP2	30836		10638	3.26639
miR-125a-5p	VPS36	51028		10640	-2.34164
miR-125a-5p	IER3IP1	51124		10641	-1.2835
miR-125a-5p	CRIM1	51232		10642	2.35032
miR-125a-5p	SHISA5	51246		10643	-5.56454
miR-125a-5p	PDZD11	51248		10644	-2.11851
miR-125a-5p	TNFRSF12A	51330		10645	-1.24132
miR-125a-5p	YTHDF2	51441		10647	-0.133691
miR-125a-5p	ISYNA1	51477		10648	-0.043757
miR-125a-5p	NELFCD	51497		10650	-0.0899338
miR-125a-5p	TMEM138	51524		10651	0.546261
miR-125a-5p	RAB14	51552		10652	-2.75049
miR-125a-5p	GDE1	51573		10653	-0.435232
miR-125a-5p	ZFYVE1	53349		10654	-0.931673
miR-125a-5p	STX18	53407		10655	1.03721
miR-125a-5p	MBD3	53615		10656	-4.35154
miR-125a-5p	BRWD1	54014		10657	-3.68683
miR-125a-5p	SLC38A2	54407		10658	-8.73949
miR-125a-5p	CHPF2	54480		10659	-6.28504
miR-125a-5p	PUS7	54517		1066	-0.222677
miR-125a-5p	NDFIP2	54602		10660	0.209081
miR-125a-5p	TBC1D13	54662		10661	1.26359
miR-125a-5p	LEPROT	54741		10663	-0.194623
miR-125a-5p	PPP1R12C	54776		10664	-6.48679
miR-125a-5p	TET2	54790		10665	-0.0117221
miR-125a-5p	ZNF562	54811		10666	-3.75213
miR-125a-5p	ZNF280D	54816		10667	-1.23974
miR-125a-5p	VPS13C	54832		10668	-1.45069
miR-125a-5p	SNRK	54861		10669	-0.210955
miR-125a-5p	QRICH1	54870		10670	-2.81097
miR-125a-5p	CLN6	54982		10671	-6.99021
miR-125a-5p	FAM118A	55007		10672	-10.9428
miR-125a-5p	PHIP	55023		10673	-2.87217
miR-125a-5p	TMEM248	55069		10675	-2.65612
miR-125a-5p	GPATCH2	55105		10677	-0.57246
miR-125a-5p	XKR8	55113		10678	0.373673
miR-125a-5p	FIGN	55137		1068	-0.118479
miR-125a-5p	CDCA8	55143		10681	-6.32413
miR-125a-5p	SEC61A2	55176		10682	-4.08779
miR-125a-5p	MOB1A	55233		10683	0.290189
miR-125a-5p	ZNF654	55279		10686	0.375662
miR-125a-5p	UBE2W	55284		10687	-5.58106
miR-125a-5p	SLC39A9	55334		1069	-0.587917
miR-125a-5p	DNAJA4	55466		10690	-5.55253
miR-125a-5p	NOP10	55505		10691	-2.78317
miR-125a-5p	CHD7	55636		10692	-0.0117221
miR-125a-5p	NLRP2	55655		10693	-0.102241
miR-125a-5p	HIF1AN	55662		10694	-9.65238
miR-125a-5p	LRIF1	55791		10695	-1.63602
miR-125a-5p	ZNF395	55893		10699	-0.0117221
miR-125a-5p	NSFL1C	55968		107	-1.61695
miR-125a-5p	LRRC8A	56262		1070	-4.65954
miR-125a-5p	STARD7	56910		1071	-0.145613
miR-125a-5p	SLC17A7	57030		10712	-5.15159
miR-125a-5p	RTN4	57142		10713	-0.142453
miR-125a-5p	BIRC6	57448		10714	-4.67616
miR-125a-5p	GATAD2B	57459		10715	2.11174
miR-125a-5p	HEG1	57493		10716	3.28212
miR-125a-5p	KIDINS220	57498		10717	-1.1436
miR-125a-5p	ALPK3	57538		10718	-0.629215
miR-125a-5p	ZNF398	57541		1072	2.6611
miR-125a-5p	TAOK1	57551		10720	0.589979
miR-125a-5p	ARRDC3	57561		10721	-10.0418
miR-125a-5p	LRCH2	57631		10723	-8.65085
miR-125a-5p	KIAA1522	57648		10724	-1.47905
miR-125a-5p	RNF213	57674		10725	-13.3887
miR-125a-5p	CHD8	57680		10726	-0.211379
miR-125a-5p	TNRC6C	57690		10728	-3.73073
miR-125a-5p	GPR107	57720		1073	-11.1074
miR-125a-5p	KMT2C	58508		10730	-3.19174
miR-125a-5p	PLEKHA1	59338		10732	-3.1294
miR-125a-5p	AFAP1	60312		10733	-3.542
miR-125a-5p	SLC25A19	60386		10735	-3.82681
miR-125a-5p	ELOVL5	60481		10736	-1.22794
miR-125a-5p	MCUR1	63933		10738	0.0969921
miR-125a-5p	MOAP1	64112		10741	-3.21154
miR-125a-5p	DUS1L	64118		10742	0.0878298
miR-125a-5p	XYLT2	64132		10743	1.11092
miR-125a-5p	HS1BP3	64342		10744	-1.14275
miR-125a-5p	IKZF4	64375		10745	-2.04029
miR-125a-5p	MPP5	64398		10746	-6.45381
miR-125a-5p	GIGYF1	64599		10747	0.108714
miR-125a-5p	COPS7B	64708		10749	-1.12343
miR-125a-5p	NUCKS1	64710		1075	-6.13501
miR-125a-5p	MFSD1	64747		10750	-0.0439226
miR-125a-5p	PARP12	64761		10752	-3.48172
miR-125a-5p	CREB3L2	64764		10753	-2.71912
miR-125a-5p	FNDC3B	64778		10755	-3.02309
miR-125a-5p	AEN	64782		10758	-2.18422
miR-125a-5p	GINS3	64785		10761	0.29159
miR-125a-5p	FNDC4	64838		10762	-3.54724
miR-125a-5p	PRR14	78994		10763	-0.501408
miR-125a-5p	AHNAK	79026		10765	-10.0148
miR-125a-5p	MAPKAP1	79109		10766	4.05066
miR-125a-5p	ADIPOR2	79602		10767	-5.49739
miR-125a-5p	FAT4	79633		10768	-0.237895
miR-125a-5p	DYNC2H1	79659		10769	-7.56901
miR-125a-5p	YRDC	79693		10771	-8.73093
miR-125a-5p	VPS37B	79720		10772	-5.79913
miR-125a-5p	ALG9	79796		10773	-10.1677
miR-125a-5p	CAAP1	79886		10775	-2.31132
miR-125a-5p	GPR157	80045		10776	-10.6097
miR-125a-5p	EDC3	80153		10777	-1.31659
miR-125a-5p	CHD9	80205		10780	0.494141
miR-125a-5p	PROSER1	80209		10781	0.198421
miR-125a-5p	WDR26	80232		10782	-1.61869
miR-125a-5p	EDEM3	80267		10783	-4.12418
miR-125a-5p	EFHD1	80303		10785	-2.49366
miR-125a-5p	PDGFD	80310		10787	-12.2309
miR-125a-5p	KLHL15	80311		10788	-1.49171
miR-125a-5p	TET1	80312		10791	-0.0439226
miR-125a-5p	PUS1	80324		10793	-3.12998
miR-125a-5p	INTS5	80789		10794	-5.35758
miR-125a-5p	SLC38A1	81539		10795	-3.96923
miR-125a-5p	GFOD2	81577		10797	-1.48813
miR-125a-5p	URM1	81605		10798	-0.0117221
miR-125a-5p	TSPAN14	81619		107985075	-2.38187
miR-125a-5p	CDCA3	83461		10799	-3.40408
miR-125a-5p	B3GNT5	84002		108	-1.96658
miR-125a-5p	FAM160A2	84067		1080	0.354314
miR-125a-5p	KBTBD7	84078		10800	0.0205714
miR-125a-5p	KIAA1109	84162		10801	-5.45893
miR-125a-5p	TMEM126A	84233		10802	-7.1622
miR-125a-5p	LZTS2	84445		10803	-0.389558
miR-125a-5p	SYVN1	84447		10804	-2.14007
miR-125a-5p	ACSS1	84532		10806	-0.419823
miR-125a-5p	PPP1R9B	84687		10807	-0.152637
miR-125a-5p	CCDC142	84865		10808	-9.84971
miR-125a-5p	MFSD5	84975		10809	-0.22961
miR-125a-5p	TNKS1BP1	85456		1081	0.36163
miR-125a-5p	SSH2	85464		10810	-1.65848
miR-125a-5p	GFM1	85476		10811	-0.817056
miR-125a-5p	TRIM4	89122		10813	-3.90994
miR-125a-5p	STARD13	90627		10814	-0.19698
miR-125a-5p	ELMSAN1	91748		10815	-0.102241
miR-125a-5p	NXPE3	91775		10816	-0.0117221
miR-125a-5p	MTDH	92140		10817	-0.055479
miR-125a-5p	SNX18	112574		10818	-7.37278
miR-125a-5p	SFT2D1	113402		10825	-0.287035
miR-125a-5p	SLC35A4	113829		10826	1.31098
miR-125a-5p	LACTB	114294		10827	-2.01512
miR-125a-5p	TMEM200A	114801		10838	7.77154
miR-125a-5p	ZNF543	125919		10840	0.108714
miR-125a-5p	ZNF792	126375		10841	0.995412
miR-125a-5p	RNF19B	127544		10842	-0.0117221
miR-125a-5p	DOCK11	139818		10844	2.97407
miR-125a-5p	SOGA1	140710		10845	-4.91841
miR-125a-5p	STK35	140901		10846	-0.0262876
miR-125a-5p	PRICKLE1	144165		10847	-6.79704
miR-125a-5p	KRT80	144501		10848	0.115638
miR-125a-5p	CEP128	145508		10849	-1.00774
miR-125a-5p	LSM14B	149986		10850	0.110911
miR-125a-5p	FAM120AOS	158293		10855	-0.544242
miR-125a-5p	ZNF483	158399		10856	2.85063
miR-125a-5p	GPR180	160897		10857	-6.26838
miR-125a-5p	SPRED1	161742		10858	-2.45051
miR-125a-5p	SLFN5	162394		10859	-0.529924
miR-125a-5p	C18orf54	162681		10863	-0.802193
miR-125a-5p	DCP2	167227		10864	0.433163
miR-125a-5p	RHOV	171177		10865	0.614577
miR-125a-5p	ABHD3	171586		10866	-2.67536
miR-125a-5p	ZFC3H1	196441		10867	-1.01592
miR-125a-5p	ARID2	196528		10868	-0.043757
miR-125a-5p	TMEM201	199953		10869	-1.65821
miR-125a-5p	TXLNA	200081		10870	-1.22096
miR-125a-5p	TET3	200424		10873	-0.469241
miR-125a-5p	FBXO45	200933		10874	-2.3327
miR-125a-5p	TRIM65	201292		10875	-1.78978
miR-125a-5p	TPCN2	219931		10876	-0.0117221
miR-125a-5p	HNRNPA3	220988		10877	-0.0117221
miR-125a-5p	SPATA13	221178		10879	0.212101
miR-125a-5p	TWISTNB	221830		1088	-0.431545
miR-125a-5p	PRR14L	253143		10882	-0.420118
miR-125a-5p	ZBTB38	253461		10884	-2.6194
miR-125a-5p	LCLAT1	253558		10885	-5.35711
miR-125a-5p	MMS22L	253714		10886	-0.0899338
miR-125a-5p	UBN2	254048		10888	-1.34992
miR-125a-5p	TTC9C	283237		10890	-10.2139
miR-125a-5p	RASSF3	283349		10891	-5.36041
miR-125a-5p	CHAMP1	283489		10892	-0.576923
miR-125a-5p	RIMKLA	284716		10893	0.225824
miR-125a-5p	FAM126B	285172		10894	-0.0899338
miR-125a-5p	ANKRD42	338699		10897	-2.61218
miR-125a-5p	NDUFS7	374291		10898	-2.44113
miR-125a-5p	SFT2D2	375035		10899	-1.49131
miR-125a-5p	PTAR1	375743		109	1.86701
miR-125a-5p	TMEM189-UBE2V1	387522		10901	-1.1178
miR-125a-5p	RBM12B	389677		10902	-0.558525
miR-125a-5p	NUDT19	390916		10903	-0.826758
miR-125a-5p	ZNF805	390980		10904	0.772943
miR-125a-5p	FAM102A	399665		10905	-5.34096
miR-125a-5p	ZBTB34	403341		10906	-1.47551
miR-125a-5p	CUEDC1	404093		10907	4.28668
miR-125a-5p	ZNF704	619279		10908	-2.87144
miR-125a-5p	EIF6	3692		10910	-2.45335
miR-125a-5p	PNMA2	10687		10912	0.583409
miR-125a-5p	TTL	150465		10914	-4.54286
miR-125a-5p	MTR	4548		10915	-10.57
miR-125a-5p	NME1	4830		10916	-3.26061
miR-125a-5p	CD4	920		10917	-0.0366323
miR-125a-5p	GGCX	2677		10919	3.87519
miR-125a-5p	GLRB	2743		10920	-3.82391
miR-125a-5p	P4HB	5034		10921	-0.189674
miR-125a-5p	PDE4DIP	9659		10922	-3.22387
miR-125a-5p	BRPF1	7862		10923	-2.63525
miR-125a-5p	TCEAL8	90843		10924	0.514953
miR-125a-5p	PIWIL3	440822		10926	-6.08337
miR-125a-5p	IBA57	200205		10927	-1.15935
miR-125a-5p	AFMID	125061		10928	2.29702
miR-125a-5p	MCRS1	10445		10929	-3.71756
miR-125a-5p	ZNF260	339324		10930	-0.373867
miR-125a-5p	SUGP2	10147		10933	-5.82843
miR-125a-5p	ARF1	375		10935	-3.84365
miR-125a-5p	FBXO48	554251		10936	3.17659
miR-125a-5p	MINK1	50488		10938	1.25507
miR-125a-5p	CELF1	10658		10939	-1.45397
miR-125a-5p	KCTD21	283219		10940	2.3424
miR-125a-5p	PPM1B	5495		10941	0.013919
miR-125a-5p	CYFIP2	26999		10942	-0.974332
miR-125a-5p	GON4L	54856		10943	-0.977005
miR-125a-5p	SCNN1A	6337		10944	-3.44446
miR-125a-5p	EFEMP1	2202		10945	-1.49931
miR-125a-5p	IAH1	285148		10946	-0.729811
miR-125a-5p	PPAN-P2RY11	692312		10947	-1.20453
miR-125a-5p	TNFRSF1B	7133		10948	-3.4768
miR-125a-5p	POMT1	10585		10949	-3.16566
miR-125a-5p	FAM222B	55731		10950	-9.33002
miR-125a-5p	TRAPPC6B	122553		10951	-8.29485
miR-125a-5p	UNK	85451		10952	-1.87897
miR-125a-5p	CAMSAP3	57662		10953	-2.33743
miR-125a-5p	LMTK3	114783		10954	-2.66509
miR-125a-5p	PLEKHM3	389072		10955	-6.27705
miR-125a-5p	ANKRD12	23253		10956	-3.6775
miR-125a-5p	HNRNPF	3185		10957	-5.02446
miR-125a-5p	FBXL19	54620		10959	-3.3676
miR-125a-5p	RC3H2	54542		10960	-2.24843
miR-125a-5p	TMEM177	80775		10961	1.76588
miR-125a-5p	SH3BP2	6452		10962	-1.43609
miR-125a-5p	ZBTB37	84614		10963	-1.26241
miR-125a-5p	VCAN	1462		10964	-2.05484
miR-125a-5p	VWA5A	4013		10965	-1.43313
miR-125a-5p	RBM20	282996		10966	-1.86461
miR-125a-5p	KLC2	64837		10969	3.20791
miR-125a-5p	SMIM13	221710		10970	-10.5493
miR-125a-5p	R3HCC1	203069		10971	-6.75687
miR-125a-5p	AKIRIN1	79647		10972	-3.81285
miR-125a-5p	CNST	163882		10973	-6.82432
miR-125a-5p	AMFR	267		10974	-1.07508
miR-125a-5p	SDK2	54549		10975	-0.442033
miR-125a-5p	ETV3	2117		10978	-0.429979
miR-125a-5p	SAE1	10055		10979	-7.97275
miR-125a-5p	SH2B1	25970		10980	-1.33488
miR-125a-5p	EPS15	2060		10981	-4.87974
miR-125a-5p	PLXNB3	5365		10982	0.279561
miR-125a-5p	TMEM14C	51522		10983	-7.7057
miR-125a-5p	PTCH2	8643		10985	3.67483
miR-125a-5p	SBNO1	55206		10987	-1.81974
miR-125a-5p	ANKRD50	57182		10988	-6.06203
miR-125a-5p	CDK16	5127		10989	-7.83798
miR-125a-5p	ZFP62	643836		10990	-0.118479
miR-125a-5p	RABL6	55684		10991	-0.164359
miR-125a-5p	PIKFYVE	200576		10992	-2.54501
miR-125a-5p	ATR	545		10994	-1.42161
miR-125a-5p	FBXL20	84961		10998	0.784456
miR-125a-5p	SLC24A2	25769		10999	-3.43173
miR-125a-5p	NUDT16L1	84309		11000	0.974387
miR-125a-5p	YIPF6	286451		11001	-1.28528
miR-125a-5p	DCLK1	9201		11004	-5.29094
miR-125a-5p	VAPB	9217		11005	-0.311109
miR-125a-5p	RBM14	10432		11006	0.399408
miR-125a-5p	CDIP1	29965		11007	-1.9508
miR-125a-5p	GTF2IRD1	9569		11009	-5.11577
miR-125a-5p	KCNA2	3737		1101	-0.0117221
miR-125a-5p	PTPN2	5771		11010	-1.3736
miR-125a-5p	MAP3K13	9175		11011	-1.94674
miR-125a-5p	MTMR2	8898		11012	0.614577
miR-125a-5p	DHX9	1660		11013	-1.2835
miR-125a-5p	DUSP4	1846		11014	-11.0307
miR-125a-5p	BSG	682		11015	-1.79505
miR-125a-5p	KCNJ3	3760		11016	1.2456
miR-125a-5p	LRP3	4037		11017	-3.01097
miR-125a-5p	PSG7	5676		11018	-1.74437
miR-125a-5p	RAP2B	5912		11019	-2.84843
miR-125a-5p	RPA1	6117		1102	-1.28547
miR-125a-5p	SORL1	6653		11020	-1.55085
miR-125a-5p	YWHAB	7529		11021	-1.07981
miR-125a-5p	SMARCA5	8467		11022	0.400376
miR-125a-5p	BLZF1	8548		11024	-0.0117221
miR-125a-5p	DPM2	8818		11026	0.108714
miR-125a-5p	DGKB	1607		11027	0.960707
miR-125a-5p	FASN	2194		1103	-0.578447
miR-125a-5p	FGF14	2259		11030	-2.61217
miR-125a-5p	PABPN1	8106		11031	-3.10878
miR-125a-5p	PCSK7	9159		11033	0.614577
miR-125a-5p	SLIT2	9353		11034	-5.12881
miR-125a-5p	IER2	9592		11035	-1.23974
miR-125a-5p	SIM2	6493		11036	-0.055479
miR-125a-5p	ALDH6A1	4329		11037	-1.56205
miR-125a-5p	PSMD14	10213		1104	-6.11528
miR-125a-5p	EIF1B	10289		11040	-1.94056
miR-125a-5p	TIMM44	10469		11041	-3.9286
miR-125a-5p	ARFGEF2	10564		11043	-0.119509
miR-125a-5p	HEXIM1	10614		11044	-6.73943
miR-125a-5p	DYNLT3	6990		11045	0.505863
miR-125a-5p	TBR1	10716		11046	-3.25363
miR-125a-5p	PTGES3	10728		11047	-0.0623279
miR-125a-5p	NUDT3	11165		1105	-9.05523
miR-125a-5p	RNPS1	10921		11051	-4.10656
miR-125a-5p	ELF2	1998		11052	-7.13673
miR-125a-5p	SOX12	6666		11054	-1.44944
miR-125a-5p	KIF3A	11127		11055	-0.0117221
miR-125a-5p	TPX2	22974		11056	-3.24079
miR-125a-5p	RAPGEF5	9771		11057	-1.97313
miR-125a-5p	ZMYND8	23613		11059	-0.100304
miR-125a-5p	IKZF3	22806		1106	-6.90452
miR-125a-5p	BAZ2A	11176		11060	-1.99777
miR-125a-5p	DYNLRB1	83658		11061	-0.0899338
miR-125a-5p	SULT4A1	25830		11062	-1.46242
miR-125a-5p	CDR2L	30850		11063	0.0969921
miR-125a-5p	FAM53B	9679		11064	-1.38591
miR-125a-5p	TMEM63A	9725		11065	-1.72755
miR-125a-5p	C2CD2L	9854		11066	-2.31402
miR-125a-5p	SV2A	9900		11067	-0.67691
miR-125a-5p	KLHDC10	23008		11068	-1.36406
miR-125a-5p	TRAK2	66008		11069	-4.59627
miR-125a-5p	ZC3H13	23091		1107	-0.315799
miR-125a-5p	CDK12	51755		11070	0.305767
miR-125a-5p	NUP205	23165		11072	0.0939279
miR-125a-5p	COBL	23242		11073	-7.02446
miR-125a-5p	PSD3	23362		11074	0.150062
miR-125a-5p	NPDC1	56654		11075	0.744498
miR-125a-5p	RNF167	26001		11076	-3.03366
miR-125a-5p	SIPA1L1	26037		11077	0.0307343
miR-125a-5p	LRRTM2	26045		11078	1.17229
miR-125a-5p	SLITRK5	26050		11079	-4.68822
miR-125a-5p	ST8SIA3	51046		1108	-7.76837
miR-125a-5p	DESI2	51029		11080	-10.1858
miR-125a-5p	CNOT1	23019		11081	-0.419823
miR-125a-5p	TRIAP1	51499		11082	-1.60164
miR-125a-5p	WAC	51322		11083	-8.68624
miR-125a-5p	WDR5	11091		11086	-0.043757
miR-125a-5p	ZC3H7B	23264		11091	-2.66935
miR-125a-5p	OTUB1	55611		11092	-0.759591
miR-125a-5p	WDR55	54853		11093	0.108714
miR-125a-5p	NUP133	55746		11094	-0.770508
miR-125a-5p	FOXJ2	55810		11096	-1.3475
miR-125a-5p	ITFG2	55846		11097	-5.23084
miR-125a-5p	PCDHGA4	56111		11098	-7.21338
miR-125a-5p	CCDC93	54520		11099	1.37281
miR-125a-5p	UGT1A8	54576		111	-0.193388
miR-125a-5p	GTPBP2	54676		11100	-3.74711
miR-125a-5p	KCMF1	56888		11101	-4.45713
miR-125a-5p	MTA3	57504		11102	-4.25629
miR-125a-5p	SERINC1	57515		11103	-2.59916
miR-125a-5p	KCTD16	57528		11104	-0.184071
miR-125a-5p	HOMEZ	57594		11105	-0.756675
miR-125a-5p	ZDBF2	57683		11107	-3.67059
miR-125a-5p	CACHD1	57685		11108	-5.51039
miR-125a-5p	EPG5	57724		1111	-0.470981
miR-125a-5p	EPS15L1	58513		11112	-4.12651
miR-125a-5p	NSUN3	63899		11113	-4.39113
miR-125a-5p	ZNF106	64397		11116	-6.42023
miR-125a-5p	ZSWIM4	65249		11117	-0.0439226
miR-125a-5p	MRPL34	64981		11118	-1.86853
miR-125a-5p	MANEA	79694		11119	-5.59549
miR-125a-5p	ZNF768	79724		1112	1.26587
miR-125a-5p	CSPP1	79848		11120	-3.95229
miR-125a-5p	VCPIP1	80124		11122	-2.96309
miR-125a-5p	ZNF703	80139		11123	0.759107
miR-125a-5p	ULBP1	80329		11124	-3.6468
miR-125a-5p	COL18A1	80781		11126	0.205826
miR-125a-5p	PABPC3	5042		11127	2.17062
miR-125a-5p	RSPH3	83861		11128	-5.05704
miR-125a-5p	SLC25A33	84275		11129	-0.931673
miR-125a-5p	DDI2	84301		1113	-1.58156
miR-125a-5p	DNAJC14	85406		11130	-5.59777
miR-125a-5p	CSRNP1	64651		11132	0.505863
miR-125a-5p	MAP6	4135		11133	-0.0117221
miR-125a-5p	MFN1	55669		11135	1.38136
miR-125a-5p	GPRIN1	114787		11136	0.89317
miR-125a-5p	LENG8	114823		11137	-0.142731
miR-125a-5p	C21orf58	54058		11138	-4.56961
miR-125a-5p	FAM210B	116151		1114	-0.72081
miR-125a-5p	BMPER	168667		11140	-1.93559
miR-125a-5p	MBOAT2	129642		11141	-1.59076
miR-125a-5p	FGD4	121512		11142	-0.368848
miR-125a-5p	SLFN13	146857		11143	-5.06501
miR-125a-5p	DENND5B	160518		11144	-0.0899338
miR-125a-5p	TADA2B	93624		11145	-1.94447
miR-125a-5p	CDYL2	124359		11146	-3.24449
miR-125a-5p	ZSCAN29	146050		11147	-3.25963
miR-125a-5p	ZNF362	149076		11148	0.772734
miR-125a-5p	SDE2	163859		11149	3.0347
miR-125a-5p	AMER2	219287		11151	3.07744
miR-125a-5p	YTHDF3	253943		11152	2.39168
miR-125a-5p	RC3H1	149041		11153	1.58566
miR-125a-5p	SLC38A9	153129		11154	-0.988348
miR-125a-5p	SWSAP1	126074		11155	0.108714
miR-125a-5p	ZNF714	148206		11156	-0.825789
miR-125a-5p	GANAB	23193		11157	-0.511002
miR-125a-5p	CARM1	10498		11158	-3.19145
miR-125a-5p	CCDC80	151887		11159	-3.69731
miR-125a-5p	EEF1D	1936		1116	0.0459539
miR-125a-5p	ARMCX4	100131755		11160	-8.92202
miR-125a-5p	BOD1L2	284257		11161	-2.75112
miR-125a-5p	KIF18B	146909		11162	-0.606704
miR-125a-5p	MYL9	10398		11163	-0.492926
miR-125a-5p	NBEAL2	23218		11164	-4.57561
miR-125a-5p	ZNF775	285971		11165	-4.73687
miR-125a-5p	RPL8	6132		11166	-3.79269
miR-125a-5p	POP7	10248		11167	-11.3783
miR-125a-5p	ASPHD1	253982		11168	-2.99437
miR-125a-5p	ZBTB48	3104		11169	-1.9873
miR-125a-5p	TMED7-TICAM2	100302736		11170	1.51091
miR-125a-5p	IRS4	8471		11171	-3.17422
miR-125a-5p	NCOA4	8031		11172	0.0187804
miR-125a-5p	RPS28	6234		11173	0.108714
miR-125a-5p	RRP1	8568		11174	1.43745
miR-125a-5p	PFKL	5211		11176	4.74949
miR-125a-5p	RASL10B	91608		11177	-8.12037
miR-125a-5p	GRIN2B	2904		11178	0.251548
miR-125a-5p	POMK	84197		11179	-3.66342
miR-125a-5p	DYNLL2	140735		11180	-6.97016
miR-125a-5p	ERBIN	55914		11181	0.108714
miR-125a-5p	AFDN	4301		11182	-0.463875
miR-125a-5p	JADE3	9767		11183	-1.02369
miR-125a-5p	NCBP3	55421		11184	0.505863
miR-125a-5p	SHTN1	57698		11185	0.714819
miR-125a-5p	SGO2	151246		11186	-0.54741
miR-125a-5p	SLF2	55719		11187	0.16639
miR-125a-5p	PPP4R3A	55671		11188	-1.87126
miR-125a-5p	SYN2	6854		11189	-3.06081
miR-125a-5p	PIP4K2B	8396		1119	-5.94274
miR-125a-5p	MLLT6	4302		11190	0.589979
miR-125a-5p	TXNIP	10628		11191	-2.08538
miR-125a-5p	MTERF1	7978		11193	-3.62161
miR-125a-5p	MRM2	29960		11194	0.313757
miR-125a-5p	KMT2B	9757		11196	-4.74733
miR-125a-5p	WAPL	23063		11197	0.160937
miR-125a-5p	ADGRL3	23284		11198	-4.70491
miR-125a-5p	RSRP1	57035		11199	-1.23974
miR-125a-5p	SELENON	57190		112	-5.29277
miR-125a-5p	ZNF8	7554		1120	-1.28813
miR-125a-5p	MFSD14B	84641		11200	-2.53821
miR-125a-5p	KMT5C	84787		11201	-1.63739
miR-125a-5p	NOL4L	140688		11202	0.505863
miR-125a-5p	PIGW	284098		1121	-4.51408
miR-125a-5p	B3GLCT	145173		11211	-0.421772
miR-125a-5p	NSD2	7468		11212	-1.30908
miR-125a-5p	INTS14	81556		11213	0.500039
miR-125a-5p	WASHC5	9897		11214	-2.70278
miR-125a-5p	ATP5F1A	498		11215	-6.63351
miR-125a-5p	PALM2AKAP2	445815		11216	-8.9574
miR-125a-5p	SINHCAF	58516		11217	1.4724
miR-125a-5p	CEMIP2	23670		11218	1.92368
miR-125a-5p	OGA	10724		1122	-12.804
miR-125a-5p	RIPOR1	79567		11221	-2.67812
miR-125a-5p	PRXL2A	84293		11222	-9.98765
miR-125a-5p	MARCHF7	64844		11224	-2.67688
miR-125a-5p	SEPTIN11	55752		11226	-4.05249
miR-125a-5p	RETREG2	79137		11227	-2.00681
miR-125a-5p	H2AX	3014		11228	-10.6215
miR-125a-5p	WARS1	7453		1123	1.98783
miR-125a-5p	VPS26C	10311		11230	-1.64935
miR-125a-5p	JCAD	57608		11231	-2.99869
miR-125a-5p	ARMH3	79591		11232	-0.210955
miR-125a-5p	RTL10	79680		11234	-3.74004
miR-125a-5p	PRXL2C	195827		11235	-6.78806
miR-125a-5p	H2AC7	3013		11236	-6.09047
miR-125a-5p	VARS1	7407		11237	2.024
miR-125a-5p	H2AC6	8334		11238	-0.226288
miR-125a-5p	H2AC17	8336		112398	-4.8304
miR-125a-5p	H4C4	8360		112399	-5.82795
miR-125a-5p	H4C3	8364		1124	-1.53504
miR-125a-5p	H4C8	8365		11240	-2.12028
miR-125a-5p	H4C2	8366		11243	-0.127606
miR-125a-5p	H4C5	8367		11244	-2.9056
miR-125a-5p	H2AC11	8969		112441434	-1.75277
miR-125a-5p	ECPAS	23392		11245	-5.57586
miR-125a-5p	H4-16	121504		112464	-0.339341
miR-125a-5p	C22orf46	79640		11247	-1.9795
miR-125a-5p	MIRLET7BHG	400931		112476	-1.44376
miR-125a-5p	SNHG32	50854		112479	-3.38308
miR-125a-5p	AC022966.1	57602		11248	0.617832
miR-125a-5p	AC092279.1	9534		112483	-1.9708
miR-1301-3p	CAND1	55832		112487	0.767693
miR-1301-3p	BLCAP	10904		11249	-1.18206
miR-1301-3p	LMNB1	4001		112495	-1.71487
miR-1301-3p	ALDOA	226		11250	-0.558947
miR-1301-3p	COL1A1	1277		11251	-0.511257
miR-1301-3p	PHF19	26147		11252	0.320288
miR-1301-3p	DCTD	1635		11253	-0.95426
miR-1301-3p	KIF23	9493		11254	0.208449
miR-1301-3p	VIM	7431		112574	-0.131325
miR-1301-3p	TP53BP2	7159		11258	0.214355
miR-1301-3p	HMGA1	3159		11259	1.63165
miR-1301-3p	CDCA4	55038		11260	-13.3671
miR-1301-3p	PLK1	5347		112609	0.764621
miR-1301-3p	CD276	80381		11261	-3.24812
miR-1301-3p	ANXA11	311		112611	-0.708279
miR-1301-3p	ACVR2B	93		112616	-1.54189
miR-1301-3p	ADCY3	109		11262	-1.48295
miR-1301-3p	ADCY9	115		11264	0.10887
miR-1301-3p	PARP1	142		11266	-5.06653
miR-1301-3p	BIRC5	332		11267	-1.09229
miR-1301-3p	DST	667		11269	-1.53183
miR-1301-3p	CFL1	1072		11270	-2.75293
miR-1301-3p	COL6A1	1291		112703	-1.0484
miR-1301-3p	CREBBP	1387		11272	0.128902
miR-1301-3p	CSNK1G3	1456		112724	-1.65956
miR-1301-3p	COCH	1690		11273	1.1759
miR-1301-3p	FECH	2235		11274	0.629847
miR-1301-3p	FOXC1	2296		112744	0.519303
miR-1301-3p	GLUL	2752		11275	-4.01523
miR-1301-3p	GNG10	2790		112752	-0.496836
miR-1301-3p	HDGF	3068		112755	-0.733875
miR-1301-3p	HDLBP	3069		11276	-9.22377
miR-1301-3p	HMGCS1	3157		11277	-1.23974
miR-1301-3p	IMPDH1	3614		112770	-5.20082
miR-1301-3p	LBR	3930		11278	-2.78102
miR-1301-3p	LIPA	3988		11279	-0.930009
miR-1301-3p	MBNL1	4154		1128	-3.46535
miR-1301-3p	KMT2A	4297		11280	-2.06793
miR-1301-3p	MYLK	4638		112802	0.0187804
miR-1301-3p	NBL1	4681		11281	0.120369
miR-1301-3p	NOP2	4839		112812	0.957116
miR-1301-3p	NONO	4841		112817	-0.220135
miR-1301-3p	PAWR	5074		11282	1.49317
miR-1301-3p	PKM	5315		11283	-0.043757
miR-1301-3p	PURB	5814		11284	-1.08187
miR-1301-3p	RAD23B	5887		112840	-2.45644
miR-1301-3p	RANGAP1	5905		112849	-2.09598
miR-1301-3p	RPL3	6122		11285	0.826659
miR-1301-3p	RPS2	6187		112858	-1.53332
miR-1301-3p	SC5D	6309		112869	-1.23974
miR-1301-3p	SKIL	6498		112885	0.92152
miR-1301-3p	SON	6651		1129	-0.101656
miR-1301-3p	SPTBN1	6711		112936	0.217973
miR-1301-3p	TFRC	7037		112937	1.10606
miR-1301-3p	TMPO	7112		112939	-1.8218
miR-1301-3p	CCT3	7203		112942	2.15293
miR-1301-3p	VCP	7415		112950	-4.79963
miR-1301-3p	WNT3	7473		112970	-5.03547
miR-1301-3p	KMT2D	8085		113	-2.94632
miR-1301-3p	TRRAP	8295		1130	-3.22617
miR-1301-3p	DYRK2	8445		113000	-0.881797
miR-1301-3p	SYNGR1	9145		113026	-0.597774
miR-1301-3p	SLC28A1	9154		1131	2.36397
miR-1301-3p	EDEM1	9695		11311	-0.566029
miR-1301-3p	EFCAB14	9813		113115	-3.67599
miR-1301-3p	TSC22D2	9819		11313	-0.534805
miR-1301-3p	ABCF2	10061		113130	-1.49146
miR-1301-3p	SCAMP2	10066		11314	1.42773
miR-1301-3p	YAF2	10138		113146	0.387477
miR-1301-3p	ARIH2	10425		11315	-1.67403
miR-1301-3p	ZBTB18	10472		11316	3.82337
miR-1301-3p	PAIP1	10605		11317	0.230315
miR-1301-3p	RAB10	10890		113174	-2.67999
miR-1301-3p	EBNA1BP2	10969		113177	0.422471
miR-1301-3p	TMED10	10972		113178	-1.05868
miR-1301-3p	TRIOBP	11078		113179	0.0576759
miR-1301-3p	ATXN2L	11273		11318	1.07055
miR-1301-3p	CPEB3	22849		113189	-3.09158
miR-1301-3p	ZCCHC14	23174		11319	-2.22137
miR-1301-3p	BICD2	23299		1132	-0.0439226
miR-1301-3p	LARP1	23367		11320	-2.33954
miR-1301-3p	SPECC1L	23384		113201	1.42874
miR-1301-3p	NPTXR	23467		11321	-2.49078
miR-1301-3p	WBP2	23558		11322	0.213186
miR-1301-3p	CORO1C	23603		113220	0.108714
miR-1301-3p	FKBP8	23770		113230	0.172659
miR-1301-3p	BCL2L13	23786		113235	-3.83256
miR-1301-3p	HIGD1A	25994		113246	-3.27022
miR-1301-3p	DROSHA	29102		11325	3.8942
miR-1301-3p	CAB39	51719		113251	-1.88491
miR-1301-3p	ARGLU1	55082		113263	-10.7975
miR-1301-3p	HIF1AN	55662		113277	-3.49603
miR-1301-3p	KMT2E	55904		113278	-1.51527
miR-1301-3p	TULP4	56995		11328	-4.86167
miR-1301-3p	ZMIZ1	57178		11329	-3.84665
miR-1301-3p	MRS2	57380		11330	3.51311
miR-1301-3p	XPO5	57510		11331	-1.14273
miR-1301-3p	WDFY1	57590		11332	1.23483
miR-1301-3p	SLAIN2	57606		11333	-2.60562
miR-1301-3p	USP28	57646		11334	-6.34153
miR-1301-3p	ZNF410	57862		11335	-8.32555
miR-1301-3p	RBM42	79171		11336	-1.59657
miR-1301-3p	ATP13A3	79572		11337	-2.37996
miR-1301-3p	PLEKHF2	79666		11338	-3.89903
miR-1301-3p	WDR61	80349		11339	0.0253192
miR-1301-3p	SESN2	83667		1134	-1.41656
miR-1301-3p	MICALL1	85377		11340	-1.99513
miR-1301-3p	ITPRIP	85450		113402	1.53839
miR-1301-3p	TSR2	90121		11341	0.469231
miR-1301-3p	TMEM41A	90407		113419	-0.531536
miR-1301-3p	UBE2J2	118424		11342	-1.63755
miR-1301-3p	ARL14EP	120534		11343	-5.70703
miR-1301-3p	FOPNL	123811		11344	-1.84248
miR-1301-3p	MRPL10	124995		113444	2.48186
miR-1301-3p	RFTN2	130132		11345	-1.51364
miR-1301-3p	ASB6	140459		113451	-0.790218
miR-1301-3p	RAB40A	142684		113452	-2.37734
miR-1301-3p	RUNDC3B	154661		113457	-0.362145
miR-1301-3p	KIAA1958	158405		11346	1.38661
miR-1301-3p	FUT11	170384		1135	-1.17675
miR-1301-3p	ZCCHC24	219654		113510	-0.0554871
miR-1301-3p	ZNF25	219749		113540	-0.101656
miR-1301-3p	GOLGA8B	440270		1136	0.108714
miR-1301-3p	NBL1	100532736		113612	0.0145382
miR-1301-3p	SCYL3	57147		113622	-3.07253
miR-1301-3p	TNXB	7148		113655	-2.16324
miR-1301-3p	GLI3	2737		113675	0.6734
miR-1301-3p	RPL35A	6165		1137	0.108714
miR-1301-3p	CDK5RAP2	55755		113730	0.728812
miR-1301-3p	FAM13A	10144		113746	0.108714
miR-1301-3p	POLR3H	171568		113763	-0.0886955
miR-1301-3p	MINK1	50488		113791	-2.9467
miR-1301-3p	CHN1	1123		1138	-0.923649
miR-1301-3p	CELF1	10658		113802	-1.25146
miR-1301-3p	ZNF816	125893		113828	2.37202
miR-1301-3p	PARL	55486		113829	-1.37705
miR-1301-3p	SPIDR	23514		113835	-1.05054
miR-1301-3p	KLRD1	3824		113878	0.207039
miR-1301-3p	ZNF680	340252		1139	0.0576759
miR-1301-3p	INPP4A	3631		114	-0.210955
miR-1301-3p	ZNF507	22847		1140	-1.96086
miR-1301-3p	ATXN7L3B	552889		114026	-0.389558
miR-1301-3p	RPS24	6229		114034	-1.07862
miR-1301-3p	SLC25A26	115286		114044	0.664761
miR-1301-3p	SYNJ2	8871		114049	-4.26885
miR-1301-3p	ADD2	119		114088	-0.133674
miR-1301-3p	NCOR1	9611		1141	-2.16832
miR-1301-3p	YIPF6	286451		114112	-0.910696
miR-1301-3p	CDIP1	29965		114134	-2.03716
miR-1301-3p	CCNH	902		1142	0.108714
miR-1301-3p	TXN	7295		114294	2.88723
miR-1301-3p	DYNC1I2	1781		114299	0.965667
miR-1301-3p	DLST	1743		1143	-0.0117221
miR-1301-3p	MAFK	7975		114327	-1.71346
miR-1301-3p	POLB	5423		1144	-1.67369
miR-1301-3p	PREP	5550		114548	-1.41656
miR-1301-3p	RPA1	6117		114569	-4.17686
miR-1301-3p	SSRP1	6749		114571	0.439472
miR-1301-3p	UBA1	7317		1146	0.108714
miR-1301-3p	VDAC1	7416		114609	-0.184742
miR-1301-3p	YWHAB	7529		114625	0.313757
miR-1301-3p	CTBS	1486		114659	-0.152637
miR-1301-3p	HLA-B	3106		1147	-4.17355
miR-1301-3p	NUTF2	10204		114757	0.505863
miR-1301-3p	MDH2	4191		114769	0.00567438
miR-1301-3p	TXNL4A	10907		114770	-1.30784
miR-1301-3p	SKP1	6500		114771	-0.604038
miR-1301-3p	B4GALT7	11285		114781	-0.126162
miR-1301-3p	SEPHS2	22928		114783	4.21827
miR-1301-3p	MAGI2	9863		114784	-0.0117221
miR-1301-3p	PEF1	553115		114785	-1.8381
miR-1301-3p	CEP104	9731		114786	-0.066804
miR-1301-3p	ZNF639	51193		114787	4.85182
miR-1301-3p	NUP133	55746		114789	-8.5342
miR-1301-3p	ACER3	55331		114790	-4.41337
miR-1301-3p	SEMA6A	57556		114791	2.60186
miR-1301-3p	RASSF4	83937		114793	-5.40488
miR-1301-3p	ZNF333	84449		114794	-2.76907
miR-1301-3p	WIPF2	147179		114795	0.311556
miR-1301-3p	CYB5D1	124637		114798	-1.42269
miR-1301-3p	FAM9C	171484		114799	0.0916229
miR-1301-3p	NAT8L	339983		114800	0.271841
miR-1301-3p	TUT1	64852		114801	1.01609
miR-1301-3p	RPS5	6193		114803	-3.72711
miR-1301-3p	RUVBL2	10856		114804	-4.8897
miR-1301-3p	COPE	11316		114815	-0.145613
miR-1301-3p	MT-CO1	4512		114818	-2.20405
miR-1301-3p	MT-CYB	4519		114821	-0.431569
miR-1301-3p	CTRC	11330		114822	0.727116
miR-1301-3p	POTED	317754		114823	3.8531
miR-1301-3p	NBPF12	149013		114824	1.57135
miR-1301-3p	DUSP14	11072		114825	-5.28667
miR-1301-3p	DNAAF5	54919		114826	1.94893
miR-1301-3p	RHEBP1	6008		114827	0.505863
miR-1301-3p	CFAP36	112942		114836	1.45071
miR-1301-3p	ATP5F1A	498		114876	-2.37189
miR-1301-3p	ATP5PF	522		114879	1.06596
miR-1301-3p	HASPIN	83903		114880	-1.5953
miR-1301-3p	H2AC20	8338		114881	-0.069114
miR-1301-3p	NOTCH1	4851		114882	-6.26737
miR-1301-3p	HOXC8	3224		114883	-0.0568822
miR-1301-3p	MCL1	4170		114884	-6.07811
miR-1301-3p	E2F3	1871		114885	-0.216613
miR-1301-3p	CDK6	1021		114897	-0.043757
miR-1301-3p	WDR82	80335		114898	-0.599565
miR-1301-3p	NRAS	4893		114899	-1.24172
miR-1301-3p	LAMC1	3915		114900	0.108714
miR-1301-3p	NID1	4811		114904	-1.01959
miR-1301-3p	UHMK1	127933		114907	-5.01356
miR-1301-3p	DDX5	1655		114908	-7.79127
miR-1301-3p	SLC44A1	23446		114926	-1.23974
miR-1301-3p	EML4	27436		114928	0.560093
miR-1301-3p	MXD4	10608		114932	-1.33848
miR-1301-3p	TRIM2	23321		114960	-0.210955
miR-1301-3p	CLCN3	1182		114971	-1.91126
miR-1301-3p	ZNF264	9422		114984	-1.70348
miR-1301-3p	PTPN12	5782		114987	0.606488
miR-1301-3p	CPNE3	8895		114990	-0.839911
miR-1301-3p	SLC15A4	121260		114991	-1.71123
miR-1301-3p	DHCR24	1718		115	0.893031
miR-1301-3p	STOM	2040		115004	-0.516485
miR-1301-3p	NFIC	4782		115024	-3.49816
miR-1301-3p	GMCL1	64395		115098	-0.12878
miR-1301-3p	LRRC58	116064		115106	-1.41413
miR-1301-3p	NFIB	4781		115111	-1.65956
miR-1301-3p	CDKN1B	1027		115123	-1.21955
miR-1301-3p	SOX4	6659		115196	0.182996
miR-1301-3p	CCNG1	900		1152	-0.144796
miR-1301-3p	TRIP11	9321		115201	-0.598958
miR-1301-3p	TMBIM1	64114		115207	-7.14501
miR-1301-3p	NME4	4833		115209	1.36601
miR-1301-3p	PTBP1	5725		115265	-0.102241
miR-1301-3p	RASSF5	83593		115273	-2.68708
miR-1301-3p	SLC22A5	6584		115286	3.40439
miR-1301-3p	ZHX1	11244		115290	-2.19793
miR-1301-3p	FYCO1	79443		115294	-3.52375
miR-1301-3p	ACTR1A	10121		1153	1.87025
miR-1301-3p	UBE2I	7329		115330	0.316668
miR-1301-3p	RHOA	387		115353	-3.09935
miR-1301-3p	CASP3	836		115361	0.520448
miR-1301-3p	SMO	6608		115362	-0.470287
miR-1301-3p	CCND3	896		115399	0.0969921
miR-1301-3p	BCL2L2	599		1154	-3.97919
miR-1301-3p	FDPS	2224		115416	0.589979
miR-1301-3p	MET	4233		115426	-0.828524
miR-1301-3p	PIM1	5292		1155	-1.95076
miR-1301-3p	JMY	133746		115509	-0.871325
miR-1301-3p	PPIF	10105		115548	-4.57593
miR-1301-3p	RUNX1T1	862		115557	-0.733875
miR-1301-3p	NACC1	112939		115560	-0.0117221
miR-1301-3p	MBNL2	10150		115572	-1.87039
miR-1301-3p	STMN1	3925		115584	-0.0117221
miR-1301-3p	APC	324		115650	-0.706133
miR-1301-3p	ELK3	2004		115653	-0.0117221
miR-1301-3p	JAK1	3716		115677	0.0983066
miR-1301-3p	YWHAZ	7534		115701	0.20051
miR-1301-3p	AGO2	27161		115703	0.505863
miR-1301-3p	DDIT4	54541		115704	0.230315
miR-1301-3p	RHOB	388		115708	-0.455282
miR-1301-3p	EIF4G2	1982		115727	-0.436443
miR-1301-3p	MCPH1	79648		115749	-0.368493
miR-1301-3p	TRIM14	9830		115752	-3.87467
miR-1301-3p	BLMH	642		115761	0.351988
miR-1301-3p	RAB1B	81876		115795	-1.25146
miR-1301-3p	ITGA5	3678		1158	0.0187804
miR-1301-3p	PDS5A	23244		115811	-1.25146
miR-1301-3p	CELSR2	1952		115817	-1.02822
miR-1301-3p	ENTPD4	9583		115825	-2.52238
miR-1301-3p	ANK2	287		115827	-6.81801
miR-1301-3p	WNK1	65125		115861	0.108714
miR-1301-3p	SATB2	23314		115908	-4.46878
miR-1301-3p	CTCF	10664		115939	-0.152637
miR-1301-3p	ELF1	1997		115948	1.52206
miR-1301-3p	ADA	100		115950	0.351988
miR-1301-3p	AGL	178		115992	-4.9566
miR-1301-3p	AGT	183		116	-0.856465
miR-1301-3p	ATP2A2	488		1160	-0.00976501
miR-1301-3p	BCAT2	587		116028	-2.99047
miR-1301-3p	CALM3	808		116039	-1.72175
miR-1301-3p	CD47	961		116064	-10.4405
miR-1301-3p	CHRM3	1131		116068	-9.05865
miR-1301-3p	CLK1	1195		116071	1.22642
miR-1301-3p	CSE1L	1434		116085	0.575772
miR-1301-3p	DCK	1633		116092	-1.33405
miR-1301-3p	DHCR7	1717		1161	0.396824
miR-1301-3p	DMPK	1760		116113	-2.02412
miR-1301-3p	DYNC1H1	1778		116115	-2.55932
miR-1301-3p	EEF2	1938		116135	-0.300888
miR-1301-3p	EPS8	2059		116138	-4.01231
miR-1301-3p	EXT2	2132		116143	-3.32092
miR-1301-3p	ACSL3	2181		116150	-0.882451
miR-1301-3p	ACSL4	2182		116151	-0.834332
miR-1301-3p	BPTF	2186		116154	0.154668
miR-1301-3p	FHL1	2273		116159	-0.214158
miR-1301-3p	FKBP1A	2280		116179	0.0969921
miR-1301-3p	GLG1	2734		116211	-1.23974
miR-1301-3p	GLO1	2739		116224	-2.53888
miR-1301-3p	GPM6B	2824		116225	2.70149
miR-1301-3p	MKNK2	2872		116228	-3.69968
miR-1301-3p	GRIN2A	2903		116236	-0.663595
miR-1301-3p	PDIA3	2923		116238	-5.2137
miR-1301-3p	GSK3B	2932		116254	-5.58015
miR-1301-3p	NR4A1	3164		116255	-3.59313
miR-1301-3p	HNRNPA2B1	3181		1163	-3.13021
miR-1301-3p	HOXA9	3205		116328	-2.79384
miR-1301-3p	DNAJA1	3301		116337	-0.0117221
miR-1301-3p	HSPA9	3313		116362	-1.88507
miR-1301-3p	IL6ST	3572		116369	-0.236219
miR-1301-3p	IL11RA	3590		116372	-2.6371
miR-1301-3p	INSIG1	3638		116379	0.0969921
miR-1301-3p	IRF4	3662		1164	-1.71958
miR-1301-3p	ITGAV	3685		116412	0.108714
miR-1301-3p	KCNK1	3775		116441	0.515574
miR-1301-3p	KPNA2	3838		116442	-2.33635
miR-1301-3p	LDHA	3939		116444	0.0187804
miR-1301-3p	LIG3	3980		116447	-1.46534
miR-1301-3p	LIG4	3981		116448	-0.298892
miR-1301-3p	LNPEP	4012		116449	-0.0117221
miR-1301-3p	LRPAP1	4043		116461	-2.14157
miR-1301-3p	MAFG	4097		116496	-2.96176
miR-1301-3p	MAP2	4133		116511	0.05127
miR-1301-3p	CD46	4179		116535	0.313757
miR-1301-3p	MDH1	4190		116540	-1.33473
miR-1301-3p	MDM2	4193		116541	-1.37359
miR-1301-3p	MAP3K4	4216		116729	0.0576759
miR-1301-3p	MKLN1	4289		116832	-2.31721
miR-1301-3p	MTF1	4520		116835	0.0250925
miR-1301-3p	MYO9B	4650		116840	-0.104881
miR-1301-3p	PPP1R12A	4659		116841	-3.09902
miR-1301-3p	NAP1L2	4674		116842	-2.05966
miR-1301-3p	NBN	4683		116843	-3.07375
miR-1301-3p	NEU1	4758		116844	1.07986
miR-1301-3p	NF1	4763		116931	-5.34927
miR-1301-3p	NPTX1	4884		116966	-0.393699
miR-1301-3p	NTN3	4917		116969	0.560093
miR-1301-3p	ORC2	4999		116983	-0.458018
miR-1301-3p	FURIN	5045		116984	-3.79357
miR-1301-3p	PCBP1	5093		116985	-0.684126
miR-1301-3p	CDK17	5128		116986	-3.07136
miR-1301-3p	PFN2	5217		116987	-6.57973
miR-1301-3p	PLS3	5358		116988	0.581717
miR-1301-3p	POLG	5428		117	-0.353127
miR-1301-3p	POU4F1	5457		117143	-8.08216
miR-1301-3p	PPP1R10	5514		117145	-2.50833
miR-1301-3p	PPP6C	5537		117155	-0.419823
miR-1301-3p	PRKAA1	5562		117156	-0.0156157
miR-1301-3p	PRPSAP1	5635		117157	-1.9512
miR-1301-3p	PURA	5813		117159	-0.0601102
miR-1301-3p	RAC1	5879		117166	-0.0117221
miR-1301-3p	REV3L	5980		117177	-5.91157
miR-1301-3p	RFC3	5983		117178	-5.0567
miR-1301-3p	RHEB	6009		117194	0.0187804
miR-1301-3p	RPL13	6137		117195	-0.508037
miR-1301-3p	RPL27	6155		117245	-1.48063
miR-1301-3p	RPL30	6156		117246	-2.04233
miR-1301-3p	SORT1	6272		117247	-1.4695
miR-1301-3p	SRSF3	6428		117248	0.340266
miR-1301-3p	SRSF6	6431		117283	-3.06081
miR-1301-3p	SKI	6497		117285	-0.162588
miR-1301-3p	SMARCA2	6595		117289	-2.56664
miR-1301-3p	SNX1	6642		1173	-1.39609
miR-1301-3p	SRI	6717		1174	-5.39768
miR-1301-3p	SRPK2	6733		1175	-2.22192
miR-1301-3p	STK11	6794		117531	-0.0117221
miR-1301-3p	STXBP2	6813		117532	-0.0117221
miR-1301-3p	MED22	6837		117579	-0.0117221
miR-1301-3p	TCF4	6925		117581	-1.614
miR-1301-3p	TMBIM6	7009		117584	0.632838
miR-1301-3p	THRA	7067		1176	0.137658
miR-1301-3p	TLE4	7091		117608	-4.90819
miR-1301-3p	SEC62	7095		1178	-0.498272
miR-1301-3p	TPR	7175		117854	-0.912062
miR-1301-3p	TPT1	7178		1179	0.664761
miR-1301-3p	TSTA3	7264		118	-0.971466
miR-1301-3p	UBE2V2	7336		1181	1.55461
miR-1301-3p	WEE1	7465		1182	-0.236079
miR-1301-3p	XPO1	7514		1183	4.43172
miR-1301-3p	ZNF711	7552		1184	-0.957645
miR-1301-3p	ZNF74	7625		118424	1.50613
miR-1301-3p	VEZF1	7716		118426	1.42786
miR-1301-3p	ZNF207	7756		118427	-3.7777
miR-1301-3p	SLC30A4	7782		118429	-2.64592
miR-1301-3p	CSDE1	7812		118430	1.87929
miR-1301-3p	REEP5	7905		118460	-6.05734
miR-1301-3p	NUP214	8021		118471	0.0167884
miR-1301-3p	ANP32A	8125		118472	-0.407789
miR-1301-3p	SLC7A5	8140		118487	-1.08268
miR-1301-3p	ULK1	8408		118490	-0.253431
miR-1301-3p	STK24	8428		1185	-0.846093
miR-1301-3p	CUL4A	8451		1186	2.23311
miR-1301-3p	MAP4K3	8491		118611	-1.41656
miR-1301-3p	ENC1	8507		118663	0.0629921
miR-1301-3p	STC2	8614		118672	1.19412
miR-1301-3p	NUMB	8650		118738	1.89228
miR-1301-3p	DGAT1	8694		118788	-0.0373205
miR-1301-3p	EDF1	8721		118812	0.650933
miR-1301-3p	SYNJ1	8867		118813	-1.42899
miR-1301-3p	SQSTM1	8878		118881	-0.639798
miR-1301-3p	NAE1	8883		118924	-0.833571
miR-1301-3p	BSN	8927		118932	-0.0117221
miR-1301-3p	CDK5R2	8941		118980	-4.08863
miR-1301-3p	PIAS2	9063		118987	-11.9541
miR-1301-3p	LDB2	9079		119	2.09678
miR-1301-3p	ATG12	9140		119016	-1.59924
miR-1301-3p	SCAF11	9169		119032	-1.22048
miR-1301-3p	DLG5	9231		1191	1.07401
miR-1301-3p	MFHAS1	9258		1192	-0.769127
miR-1301-3p	CNOT8	9337		1193	0.13029
miR-1301-3p	ZRANB2	9406		119391	1.0334
miR-1301-3p	QKI	9444		119392	-2.47339
miR-1301-3p	SLC4A8	9498		119395	0.0459539
miR-1301-3p	SCAMP1	9522		1195	-2.14836
miR-1301-3p	AKAP12	9590		119504	2.7271
miR-1301-3p	SH3PXD2A	9644		119548	-0.757317
miR-1301-3p	ESPL1	9700		119559	-4.19261
miR-1301-3p	PPP6R2	9701		119587	-0.0899338
miR-1301-3p	SNPH	9751		1196	-1.23672
miR-1301-3p	SERTAD2	9792		119678	-1.41656
miR-1301-3p	TOMM20	9804		119710	0.607181
miR-1301-3p	RNF40	9810		1198	-1.13524
miR-1301-3p	JAKMIP2	9832		12	-1.80202
miR-1301-3p	MELK	9833		120	-3.22366
miR-1301-3p	PSMD6	9861		1200	-6.76077
miR-1301-3p	UBAP2L	9898		120065	-0.0117221
miR-1301-3p	SV2B	9899		120066	-0.0117221
miR-1301-3p	G3BP2	9908		120071	1.48438
miR-1301-3p	HELZ	9931		1201	-3.8039
miR-1301-3p	PPP4R1	9989		120103	-1.24415
miR-1301-3p	TSPAN3	10099		120114	-0.0803459
miR-1301-3p	ARL4C	10123		120146	0.133825
miR-1301-3p	ARL4A	10124		120224	-0.0795574
miR-1301-3p	EIF1	10209		120227	-2.7396
miR-1301-3p	IKZF1	10320		1203	-1.20783
miR-1301-3p	TFG	10342		120376	0.563539
miR-1301-3p	CITED2	10370		120379	-0.638229
miR-1301-3p	DLC1	10395		120400	0.520448
miR-1301-3p	ATP8A1	10396		120406	1.11043
miR-1301-3p	TESK2	10420		120425	-0.0899338
miR-1301-3p	CD2BP2	10421		120526	-0.611609
miR-1301-3p	SEC23A	10484		120534	2.85888
miR-1301-3p	DDX17	10521		1207	-3.78454
miR-1301-3p	YKT6	10652		120775	0.250878
miR-1301-3p	NFAT5	10725		1208	-0.925981
miR-1301-3p	TOB2	10766		120863	-1.26227
miR-1301-3p	MTHFD2	10797		120892	-0.327558
miR-1301-3p	WASF3	10810		1209	-4.50267
miR-1301-3p	ZNF275	10838		120935	0.573999
miR-1301-3p	TUBGCP2	10844		120939	0.161075
miR-1301-3p	PAPOLA	10914		121053	-1.73801
miR-1301-3p	EHMT2	10919		1211	-2.59822
miR-1301-3p	SPIN1	10927		1212	-2.33598
miR-1301-3p	ERP29	10961		121214	-0.101656
miR-1301-3p	ASCC3	10973		121227	-10.2795
miR-1301-3p	ATF7	11016		121256	-1.90798
miR-1301-3p	ABHD2	11057		121260	-3.76064
miR-1301-3p	BVES	11149		121268	-5.05154
miR-1301-3p	AKAP11	11215		121274	-2.64296
miR-1301-3p	MTF2	22823		121278	0.727753
miR-1301-3p	LMTK2	22853		1213	-9.08547
miR-1301-3p	DZIP1	22873		121340	-0.422338
miR-1301-3p	CLSTN1	22883		121355	1.47737
miR-1301-3p	SACM1L	22908		121441	-6.25962
miR-1301-3p	MAPRE1	22919		121457	-2.0981
miR-1301-3p	KIFAP3	22920		121504	2.1982
miR-1301-3p	LIMCH1	22998		121506	0.320815
miR-1301-3p	SPEN	23013		121512	-4.28496
miR-1301-3p	PDZD2	23037		121536	-2.81914
miR-1301-3p	PDS5B	23047		121551	0.05127
miR-1301-3p	NMNAT2	23057		121599	-0.0117221
miR-1301-3p	TBC1D9B	23061		121601	-3.97883
miR-1301-3p	SETX	23064		121642	-1.30695
miR-1301-3p	MYCBP2	23077		121643	-2.80731
miR-1301-3p	TNRC6B	23112		121665	-1.65659
miR-1301-3p	LARP4B	23185		121793	-0.210955
miR-1301-3p	MDN1	23195		122042	0.439364
miR-1301-3p	GSE1	23199		122060	-3.50464
miR-1301-3p	ATP11B	23200		122402	-0.84096
miR-1301-3p	PRRC2C	23215		122416	-1.31173
miR-1301-3p	PHLPP1	23239		122509	-1.12325
miR-1301-3p	OTUD3	23252		122525	-4.14468
miR-1301-3p	DDHD2	23259		122553	-1.4178
miR-1301-3p	EXOC7	23265		122618	0.161614
miR-1301-3p	TSPYL4	23270		122622	0.928334
miR-1301-3p	KLHL18	23276		122704	-0.436458
miR-1301-3p	SASH1	23328		122748	-0.152637
miR-1301-3p	ESYT1	23344		122769	-2.72884
miR-1301-3p	SYNE1	23345		122773	0.496098
miR-1301-3p	KHNYN	23351		122786	-8.67124
miR-1301-3p	SUN1	23353		122809	-0.280916
miR-1301-3p	USP24	23358		122830	-3.4478
miR-1301-3p	ARHGEF12	23365		122876	-0.57246
miR-1301-3p	ABCA5	23461		122945	0.108714
miR-1301-3p	ICMT	23463		122953	-4.67843
miR-1301-3p	CBX6	23466		122961	-4.10849
miR-1301-3p	ISCU	23479		122970	0.246548
miR-1301-3p	SRRM2	23524		123	-2.71148
miR-1301-3p	TNPO3	23534		1230	-0.200567
miR-1301-3p	SNAPIN	23557		123016	-4.26786
miR-1301-3p	KPNA6	23633		123036	-2.21006
miR-1301-3p	SH3BP4	23677		123041	-0.0754146
miR-1301-3p	PRPF40B	25766		123096	1.21962
miR-1301-3p	RAB3GAP2	25782		123099	0.422471
miR-1301-3p	KBTBD2	25948		123169	-1.18206
miR-1301-3p	CNTNAP2	26047		1232	-1.65751
miR-1301-3p	POLDIP2	26073		123207	-7.09835
miR-1301-3p	FBXW2	26190		123228	-0.817063
miR-1301-3p	RNF11	26994		123263	-2.11082
miR-1301-3p	USP21	27005		123264	-0.254293
miR-1301-3p	PELP1	27043		123283	-3.31238
miR-1301-3p	RAB30	27314		1233	0.756479
miR-1301-3p	GIT1	28964		123355	0.108714
miR-1301-3p	MRPL42	28977		1234	-4.75542
miR-1301-3p	HIPK2	28996		1235	0.0848622
miR-1301-3p	ANKRD11	29123		123591	-0.361572
miR-1301-3p	CNOT7	29883		1236	1.80592
miR-1301-3p	UBQLN2	29978		123606	-9.47715
miR-1301-3p	HP1BP3	50809		123688	0.340266
miR-1301-3p	AMDHD2	51005		123720	-0.981698
miR-1301-3p	APH1A	51107		123722	-0.935277
miR-1301-3p	IER3IP1	51124		123745	0.505863
miR-1301-3p	HSD17B12	51144		123775	-2.38049
miR-1301-3p	DCTN4	51164		1238	0.772734
miR-1301-3p	PHF20	51230		123803	-0.152637
miR-1301-3p	CRIM1	51232		123811	0.533056
miR-1301-3p	IER5	51278		123872	-0.0117221
miR-1301-3p	RSRC1	51319		123876	1.29009
miR-1301-3p	ZNF107	51427		123879	-7.32839
miR-1301-3p	LIMA1	51474		123920	-2.59737
miR-1301-3p	AZIN1	51582		1240	-1.54224
miR-1301-3p	TRIM33	51592		124044	-1.45069
miR-1301-3p	ERGIC3	51614		124045	-1.86935
miR-1301-3p	YPEL5	51646		124056	-1.712
miR-1301-3p	RAPGEF6	51735		124093	-0.173924
miR-1301-3p	FGFRL1	53834		124152	-0.645287
miR-1301-3p	GDAP1	54332		124220	0.422471
miR-1301-3p	TMX3	54495		124222	0.657185
miR-1301-3p	TRIM44	54765		124245	1.3442
miR-1301-3p	TET2	54790		124274	-0.708279
miR-1301-3p	SAMD9	54809		124359	2.4663
miR-1301-3p	ZCCHC2	54877		1244	-1.83859
miR-1301-3p	PHIP	55023		124401	0.0576759
miR-1301-3p	SDAD1	55153		124402	-2.92051
miR-1301-3p	SLC25A36	55186		124404	0.108714
miR-1301-3p	SETD5	55209		124411	-0.152637
miR-1301-3p	MOB1A	55233		124446	-3.18512
miR-1301-3p	PHF10	55274		124454	-1.82904
miR-1301-3p	PI4K2A	55361		124460	0.108714
miR-1301-3p	KIF27	55582		124491	-5.75428
miR-1301-3p	CCAR1	55749		124512	-1.4135
miR-1301-3p	TMEM30A	55754		124535	2.89463
miR-1301-3p	ASH1L	55870		124538	-0.0117221
miR-1301-3p	TCEAL7	56849		124540	-13.63
miR-1301-3p	STARD7	56910		124565	0.467438
miR-1301-3p	DHX33	56919		124583	-0.506654
miR-1301-3p	SDR39U1	56948		124590	0.351988
miR-1301-3p	SLC17A7	57030		124599	0.0969921
miR-1301-3p	PNPLA2	57104		124602	0.108714
miR-1301-3p	GOPC	57120		124626	-0.0117221
miR-1301-3p	ZNFX1	57169		124637	-1.97928
miR-1301-3p	MTUS1	57509		124739	-0.599565
miR-1301-3p	CGN	57530		124751	-0.389669
miR-1301-3p	TAOK1	57551		124773	-0.775639
miR-1301-3p	KLHL8	57563		124790	-1.23974
miR-1301-3p	GPAM	57678		124801	0.604583
miR-1301-3p	ENOPH1	58478		124808	-4.90071
miR-1301-3p	ABHD17C	58489		124817	-0.0117221
miR-1301-3p	AASDHPPT	60496		124842	0.598453
miR-1301-3p	ELAC2	60528		124857	0.177756
miR-1301-3p	FKBP10	60681		124872	-1.49181e-13
miR-1301-3p	CLSTN2	64084		124912	0.108714
miR-1301-3p	DUS1L	64118		124923	-0.359467
miR-1301-3p	XYLT2	64132		124925	-2.67536
miR-1301-3p	IRF2BPL	64207		124930	-1.43781
miR-1301-3p	ATG3	64422		124935	0.822312
miR-1301-3p	GIGYF1	64599		124936	0.376749
miR-1301-3p	NUCKS1	64710		124944	-1.97973
miR-1301-3p	CCDC14	64770		124961	0.524295
miR-1301-3p	FNDC3B	64778		124975	0.344663
miR-1301-3p	RSRC2	65117		124976	-0.0899338
miR-1301-3p	SOWAHC	65124		124995	-0.416525
miR-1301-3p	KCTD15	79047		124997	-3.54839
miR-1301-3p	ASB13	79754		125	-1.93075
miR-1301-3p	EHMT1	79813		125058	-0.0836009
miR-1301-3p	DNAJB14	79982		125061	1.87402
miR-1301-3p	CSRNP3	80034		125111	1.26318
miR-1301-3p	PIF1	80119		125113	3.24215
miR-1301-3p	EDC3	80153		125115	0.340266
miR-1301-3p	FBXO11	80204		125150	-1.23974
miR-1301-3p	KLHL15	80311		125170	0.829805
miR-1301-3p	NDFIP1	80762		125206	0.340266
miR-1301-3p	DDHD1	80821		125228	-7.12578
miR-1301-3p	SLC38A1	81539		125242	-1.35043
miR-1301-3p	VOPP1	81552		125336	-0.69136
miR-1301-3p	ANP32E	81611		125476	-1.23974
miR-1301-3p	VANGL1	81839		125488	-3.29763
miR-1301-3p	TMEM47	83604		125704	-0.495324
miR-1301-3p	ZNF644	84146		1258	1.14512
miR-1301-3p	YIPF4	84272		125875	0.108714
miR-1301-3p	ARFGAP2	84364		125893	2.19768
miR-1301-3p	MSANTD4	84437		1259	0.05127
miR-1301-3p	LCOR	84458		125919	-2.48114
miR-1301-3p	CBX2	84733		125950	-1.64982
miR-1301-3p	ATAD1	84896		125962	0.0576759
miR-1301-3p	EMILIN3	90187		125965	0.81962
miR-1301-3p	RCSD1	92241		125981	0.108714
miR-1301-3p	LMBRD2	92255		125988	-1.38532
miR-1301-3p	SPECC1	92521		126	-1.41656
miR-1301-3p	MYOCD	93649		126003	0.82874
miR-1301-3p	SFXN1	94081		126006	-0.389558
miR-1301-3p	SMIM12	113444		126014	0.189451
miR-1301-3p	MAL2	114569		126017	-5.77323
miR-1301-3p	KCTD12	115207		126068	-0.251573
miR-1301-3p	NUS1	116150		126069	-0.0366323
miR-1301-3p	MSI2	124540		126070	-3.88578
miR-1301-3p	KRT222	125113		126074	2.85156
miR-1301-3p	TBC1D20	128637		126075	-0.0899338
miR-1301-3p	FAM168B	130074		126119	-1.56906
miR-1301-3p	UBR3	130507		126123	-0.0117221
miR-1301-3p	CPEB2	132864		126129	0.190088
miR-1301-3p	MTPN	136319		126133	3.39665
miR-1301-3p	NACC2	138151		1262	0.0187804
miR-1301-3p	SOGA1	140710		126204	0.0969921
miR-1301-3p	CACUL1	143384		126205	-0.0117221
miR-1301-3p	SESN3	143686		126206	-0.0117221
miR-1301-3p	SLC38A6	145389		126208	-1.18379
miR-1301-3p	ZNF480	147657		126231	-3.04767
miR-1301-3p	RNF38	152006		126259	0.784456
miR-1301-3p	FAM91A1	157769		126272	-4.65083
miR-1301-3p	RASEF	158158		126282	-2.63075
miR-1301-3p	FAM171B	165215		126295	-3.5886
miR-1301-3p	RHOV	171177		126298	-1.31592
miR-1301-3p	CC2D1B	200014		126299	0.0850867
miR-1301-3p	HIPK1	204851		1263	-2.80893
miR-1301-3p	DOK6	220164		126308	-2.51342
miR-1301-3p	HNRNPA3	220988		126321	-1.73921
miR-1301-3p	HNRNPUL2	221092		126326	0.108714
miR-1301-3p	TMED4	222068		126328	-1.07345
miR-1301-3p	PRR14L	253143		126353	-1.32938
miR-1301-3p	ZDHHC20	253832		126364	-0.0899338
miR-1301-3p	HSPA12A	259217		126374	-0.554383
miR-1301-3p	NALCN	259232		126375	-0.76103
miR-1301-3p	ASPM	259266		126382	-3.51004
miR-1301-3p	GXYLT1	283464		126393	0.284254
miR-1301-3p	C17orf58	284018		1264	0.382125
miR-1301-3p	RGMB	285704		126402	-0.498272
miR-1301-3p	ATP11C	286410		126433	-0.419823
miR-1301-3p	ZBTB41	360023		1265	-1.97996
miR-1301-3p	NDUFS7	374291		126520	0.108714
miR-1301-3p	SFT2D2	375035		126526	-6.66132
miR-1301-3p	C6orf120	387263		126549	-0.0601102
miR-1301-3p	ZBTB8A	653121		126567	-1.23974
miR-1301-3p	TMEM170B	100113407		1266	-4.32756
miR-1301-3p	APOBEC3C	27350		126626	-3.25094
miR-1301-3p	HDDC2	51020		126638	-0.17358
miR-1301-3p	MGAT4B	11282		126669	-1.61011
miR-1301-3p	STMN3	50861		126695	0.161472
miR-1301-3p	UTP14C	9724		1267	1.01836
miR-1301-3p	PKD1	5310		126731	-6.08568
miR-1301-3p	LAMA2	3908		126755	0.728667
miR-1301-3p	HTR2A	3356		126767	0.509118
miR-1301-3p	DIO2	1734		126792	-2.93964
miR-1301-3p	ITIH5	80760		1268	-4.6454
miR-1301-3p	DLGAP1	9229		126820	-0.55376
miR-1301-3p	DPP10	57628		126823	-0.887751
miR-1301-3p	SF3B1	23451		126868	-0.0896446
miR-1301-3p	PRDM2	7799		126917	-7.834
miR-1301-3p	ZNF121	7675		126961	-0.901333
miR-1301-3p	TCP1	6950		126969	-0.0117221
miR-1301-3p	SLC13A3	64849		127002	1.03218
miR-1301-3p	CENPW	387103		127018	-4.7872
miR-1301-3p	FRRS1	391059		1271	-0.0400564
miR-1301-3p	DKK3	27122		127124	0.154668
miR-1301-3p	C3orf70	285382		1272	-3.33804
miR-1301-3p	BOLA3	388962		127247	-0.0117221
miR-1301-3p	TTPAL	79183		127253	-3.14271
miR-1301-3p	MAP9	79884		127254	-2.09814
miR-1301-3p	CHIC1	53344		127255	0.0532271
miR-1301-3p	ZNF586	54807		127262	-3.23446
miR-1301-3p	HNRNPC	3183		127281	-1.89669
miR-1301-3p	HSF5	124535		127294	0.505863
miR-1301-3p	ZGPAT	84619		127343	0.494141
miR-1301-3p	SENP6	26054		127391	-0.0117221
miR-1301-3p	ZNF707	286075		127396	-0.113963
miR-1301-3p	PCDH19	57526		127428	1.90652
miR-1301-3p	LY6E	4061		127495	0.0969921
miR-1301-3p	FSTL5	56884		127540	0.108714
miR-1301-3p	TEX264	51368		127544	-1.673
miR-1301-3p	LTBP3	4054		127579	0.0629921
miR-1301-3p	CIZ1	25792		127602	-3.22236
miR-1301-3p	IQSEC1	9922		127687	-2.42349
miR-1301-3p	KLC2	64837		1277	-1.7774
miR-1301-3p	CCDC36	339834		127700	0.0342149
miR-1301-3p	FAM53C	51307		127703	-1.06717
miR-1301-3p	PPP3CB	5532		127707	1.29032
miR-1301-3p	PHYHIPL	84457		127731	0.108714
miR-1301-3p	ALDH16A1	126133		127795	-0.106036
miR-1301-3p	HOPX	84525		1278	-8.91894
miR-1301-3p	TCP11L1	55346		127829	-3.39947
miR-1301-3p	TANC1	85461		127833	-0.588834
miR-1301-3p	EPS15	2060		127845	0.133825
miR-1301-3p	PTCH2	8643		127933	-4.27704
miR-1301-3p	AFF1	4299		127943	-0.483602
miR-1301-3p	CDK16	5127		128	-5.86883
miR-1301-3p	ARHGDIB	397		1280	-0.126513
miR-1301-3p	GCSAM	257144		128025	1.01459
miR-1301-3p	EML2	24139		128061	-1.04459
miR-1301-3p	HYDIN	54768		128077	-3.20372
miR-1301-3p	RBM14	10432		1281	-6.13485
miR-1301-3p	CNOT2	4848		128153	-0.681241
miR-1301-3p	CAMK2B	816		128178	1.47246
miR-1301-3p	DNAH9	1770		1282	-5.49333
miR-1301-3p	GSTA4	2941		128209	0.589979
miR-1301-3p	APOD	347		128218	-1.25146
miR-1301-3p	CBR1	873		128229	-1.23974
miR-1301-3p	CLCN4	1183		128239	-3.54821
miR-1301-3p	ELK4	2005		128240	-0.650909
miR-1301-3p	ESD	2098		128272	0.505863
miR-1301-3p	HLA-C	3107		128308	-1.75395
miR-1301-3p	PI4KA	5297		128312	-2.21895
miR-1301-3p	PSMB1	5689		128338	-2.13219
miR-1301-3p	RANBP1	5902		128344	0.283186
miR-1301-3p	ATXN2	6311		128346	-0.152637
miR-1301-3p	SORL1	6653		128360	-0.452793
miR-1301-3p	TFAM	7019		128387	-2.8297
miR-1301-3p	TUFM	7284		1284	-5.94317
miR-1301-3p	DENR	8562		128408	0.318928
miR-1301-3p	B3GALT2	8707		128414	0.505863
miR-1301-3p	WASL	8976		128434	0.614577
miR-1301-3p	HNF4G	3174		128486	-3.01703
miR-1301-3p	NAP1L3	4675		128488	-0.164359
miR-1301-3p	SPOCK1	6695		128497	0.0629921
miR-1301-3p	PPIG	9360		1285	2.36052
miR-1301-3p	NMT2	9397		128553	-0.362147
miR-1301-3p	SNRNP40	9410		1286	-0.00818046
miR-1301-3p	ECEL1	9427		128602	0.505863
miR-1301-3p	RAD23A	5886		128637	-3.20314
miR-1301-3p	ZMYM4	9202		128646	0.0629921
miR-1301-3p	THRAP3	9967		128653	-0.0899338
miR-1301-3p	CCS	9973		128674	0.116305
miR-1301-3p	UNC119	9094		1287	-0.0459273
miR-1301-3p	ALDH6A1	4329		128710	-1.08292
miR-1301-3p	MICB	4277		1288	-1.92697
miR-1301-3p	UQCRFS1	7386		128817	-0.0117221
miR-1301-3p	OAS3	4940		128821	0.108714
miR-1301-3p	ZNF211	10520		128822	-1.61915
miR-1301-3p	POLR3C	10623		128826	1.82162
miR-1301-3p	YEATS4	8089		128853	0.0969921
miR-1301-3p	HSPA8	3312		128861	-1.34139
miR-1301-3p	GPR75	10936		128864	1.87233
miR-1301-3p	TEP1	7011		128866	-3.67794
miR-1301-3p	AKAP10	11216		128869	0.513108
miR-1301-3p	RNF139	11236		128876	-0.0117221
miR-1301-3p	BACE2	25825		1289	-5.87748
miR-1301-3p	FLRT2	23768		128977	-1.97137
miR-1301-3p	PRRC2B	84726		128989	-1.94814
miR-1301-3p	SNX8	29886		1290	-0.759508
miR-1301-3p	TIMM22	29928		129025	-0.0556446
miR-1301-3p	ST6GALNAC6	30815		129049	0.535461
miR-1301-3p	BAZ2A	11176		129080	1.79601
miR-1301-3p	SNRNP200	23020		1291	1.95544
miR-1301-3p	UBXN4	23190		129138	-1.23974
miR-1301-3p	C2CD5	9847		1292	1.91658
miR-1301-3p	SV2A	9900		129285	-0.643083
miR-1301-3p	CDK12	51755		1293	-2.53199
miR-1301-3p	CIC	23152		129303	0.31454
miR-1301-3p	PPIP5K2	23262		1294	-2.45551
miR-1301-3p	USP22	23326		129401	-6.96277
miR-1301-3p	DNAJC16	23341		129446	-3.02911
miR-1301-3p	PSD3	23362		129450	-5.78009
miR-1301-3p	MAU2	23383		1295	-4.55799
miR-1301-3p	PPWD1	23398		129531	-3.32512
miR-1301-3p	SLITRK5	26050		129563	0.928415
miR-1301-3p	ST8SIA3	51046		1296	-0.793191
miR-1301-3p	WDPCP	51057		129607	0.568178
miR-1301-3p	SCCPDH	51097		129642	-4.25546
miR-1301-3p	ZC2HC1A	51101		129684	-0.249578
miR-1301-3p	CNOT1	23019		129685	-3.77188
miR-1301-3p	RAPGEFL1	51195		1297	0.108714
miR-1301-3p	WAC	51322		129787	-5.63387
miR-1301-3p	PXK	54899		129804	-2.74625
miR-1301-3p	YEATS2	55689		129807	0.108714
[truncated: 14,926 more rows]
